# Supplementary material for: A Regulatory Circuitry Between Gria2, miR-409, and miR-495 Is Affected by ALS FUS Mutation in ESC-Derived Motor Neurons
Source: Mol Neurobiol. 2018 Feb 12;55(10):7635–51. doi: 10.1007/s12035-018-0884-4 (PMC6132778; doi:10.1007/s12035-018-0884-4)
Supplement: Supplementary file 1 — (XLSX 40 kb) [file 12035_2018_884_MOESM1_ESM.xlsx]

## Sheet: Sheet 0
Molecular Neurobiology A regulatory circuitry between Gria2, miR-409 and miR-495 is affected by ALS FUS mutation in ESC-derived motor neurons Davide Capauto (1,2), Alessio Colantoni (2), Lei Lu (3), Tiziana Santini (1), Giovanna Peruzzi (1), Silvia Biscarini (1,2), Mariangela Morlando (2), Neil A. Shneider (3), Elisa Caffarelli (4), Pietro Laneve (1,*), Irene Bozzoni (1,2,4,5,*). 1 Center for Lif…

## Sheet: Sheet 1
Protein coding genes	OLIGO FW	OLIGO REV
Atf3	AAAGGAGAAGACAGAGTGCCT	CTGTTTCTCATTCTTCAGCTCCT
Atp50	CAACCGCCCTGTACTCTGCT	GGATTCAGAACAGCCAGAGACAC
Cbx7	GGAGCCAGAGGAGCACATC	TTTCGGACCTCTCTTCCTATACC
Chat	TGGAGAGACAGGAGAAGACAG	GCAGGGCTAGAGTTGACTGG
Cirbp	GCTTTTCGTGGGAGGACTCA	TGTCCTTTACCACCACCACT
Crb1	TCAATGTGACTCAAGGCTGT	GAGCAGGAGAAGTCATCCCA
Dkk3	GTACTGCCAGTTCTCCAGCT	ACACAGCTGGTCTCCACAG
Eif2s3y	TGTTCACACTGTCCGATTCA	AACTCATCAGGTGTACTACTTCC
Fgf5	CCGGATGGCAAAGTCAATGG	TGTTGCTGAAAACTCCTCGT
Fus	TGGAACTTTGTTGCTTGGCG	CATAGGGCTGACTGCTCTGTTGG
Gria2	GCTTGATTGAGTACTACCAATGG	TCACCTGCCACTTCTTCTCC
Hb9	TGCCAGCACCTTCCAACT	CTTCCCCAAGAGGTTCGACT
Hist1h1a	TCTTTTAAGCTGAACAAGAAGGC	CCCAGCAGTCTTCTTAGGTTTC
Hoxa1	CACCAAGAAGCCTGTCGTTC	TCATTGAGCTGTAGGGACGC
Isl1	TGTGGACATTACTCCCTCTTACA	TCGTGAATTTGATTGCCGCA
Nanog	AGCAGAAGTACCTCAGCCTC	CCGCTTGCACTTCATCCTTT
Ndn	GAGTTCGTCCAGCAGAATTACC	TGATTTCACGGTTAGCTCTGG
Olig2	GTTCTCCTCCGCAGCGAG	CTGGCGTCCGAGTCCATG
Padi2	CCGAGACACACCCTGGTT	CCTTTGGTGCGCAGGATC
Pax6	GCCAGCAACACTCCTAGTCA	GTCTGTTCGGCCCAACATG
Pdk1	TTTTGGATCGATTCTACATGAGTC	TGTGCTTTCGATGAGATGGA
Prph	TCCTCAAGAAGCTACACGAAGA	TCTGGCTTCACTGTTGCCT
Psmc6	TTTAATTATGCCAGGGACCAC	TCTCTCTGTCAGCTGATGTTCC
Rock1	ACGCTGTCAACAAGATCCAC	TCCAACACAGCAGTAGGTCA
Stat2	GCCATCAGAGTCAGATTTGCC	GGTTTTCGTTGGTTGTGATGTAT
Tcf20	CAGGAAGCGCTGGAAATCG	ATGGTATCGGAAGGAGCAGC
Top2b	CCCTCATGACCAGAAGAGCA	GGTCTACATAGCTGCGAAATCC
Trove2	GCCTGTGATATGGTTCCGTTT	GAGAGAGCAATCCGTGTTGC
Tuba1c	TTTTCGCGGACCACTTCAAG	CCAGCTCCTGTCTCACTGAA
oligo microRNAs
snRNA U6	QUIAGEN_MS00014000
mmu-miR-134-5p	QUIAGEN_MS00001568
mmu-miR-337-5p	QUIAGEN_MS00011851
mmu-miR-369-5p	QUIAGEN_MS00006209
mmu-miR-370-3p	QUIAGEN_MS00033768
mmu-miR-375-3p	QUIAGEN_MS00032774
mmu-miR-376a-3p	QUIAGEN_MS00002254
mmu-miR-382-5p	QUIAGEN_MS00032809
mmu-miR-409-3p	QIAGEN_MS00011970
mmu-miR-410-3p	QUIAGEN_MS00032823
mmu-miR-411-5p	QUIAGEN_MS00011984
mmu-miR-431-5p	QUIAGEN_MS00002373
mmu-miR-434-3p	QUIAGEN_MS00006286
mmu-miR-434-5p	QUIAGEN_MS00007994
mmu-miR-487b-3p	QUIAGEN_MS00002513
mmu-miR-495-3p	QUIAGEN_MS00032921
mmu-miR-543-3p	QUIAGEN_MS00032942
Oligo used for cloning 3'UTR of Gria2 in psiCheck2 plasmid
NotI Fw	AAAAGCGGCCGCCGAGGAACAAGGCAAGGCT
NotI Rev	AAAAGCGGCCGCTATTCCCACATCAGCACGCA
Oligo pri-microRNAs
pri-miR-409-3p Fw	TCGTTCTGAGCATCCGAGC
pri-miR-409-3p Rev	ATGGTCTTCCCTGAGGTGG
pri-miR-495-3p Fw	CCTTCACACTCAGGCACACT
pri-miR-495-3p Rev	GTCCTCCCTCTGGTCCATG
Oligo used for site-directed mutagenesis of 3'UTR of Gria2 in psiCheck2 plasmid
mut 409-3p_1	CCTGTTTTATAAAAAAAAAGAGGAAAAAAAAAGTTTTAAAATAAAAAAAATATTTTTAGGTAT
mut 409-3p_2	TTATTAAAACTTTAATGTATCCTGTTCTTTAAGTTTTGGTGTTAATATGAAAC
mut 409-3p_3	ATGCTTGACATTTGAAATAAAGTTTTTTTCTATTGTTTTATTTGCAAGTGGTCCAGTTAA
mut 409-3p_4	CTTTGAGAATAAGAAGAAAATTACTAGCAAGTTTCCTGTAAAAACCTTTAGCACCTACC
mut 495-3p_1	CTTGACATTTGAAATAAACATTTTTTCTATACTTTTATTTGCAAGTGGTCCAGTTAATTTTG
mut 495-3p_2	CTGTACATCATATATATAATAGTAAAATATTACTTAATTAAAAAGCATTAATCTATATAGAT
mut 495-3p_3	AAATTTACAATTGTCCTTTACTGTACATTTACTTTACAGTATAGTACCTTATTCTCTGCTGTG
mut 495-3p_4	TAAAATGTCAACATCTTTTTATTTACTTTTTACTTAATGGTATATCAATCTAAT
