# Supplementary material for: A Regulatory Circuitry Between Gria2, miR-409, and miR-495 Is Affected by ALS FUS Mutation in ESC-Derived Motor Neurons
Source: Mol Neurobiol. 2018 Feb 12;55(10):7635–51. doi: 10.1007/s12035-018-0884-4 (PMC6132778; doi:10.1007/s12035-018-0884-4)
Supplement: Supplementary file 4 — (XLSX 45 kb) [file 12035_2018_884_MOESM4_ESM.xlsx]

## Sheet: Sheet0
Molecular Neurobiology A regulatory circuitry between Gria2, miR-409 and miR-495 is affected by ALS FUS mutation in ESC-derived motor neurons Davide Capauto (1,2), Alessio Colantoni (2), Lei Lu (3), Tiziana Santini (1), Giovanna Peruzzi (1), Silvia Biscarini (1,2), Mariangela Morlando (2), Neil A. Shneider (3), Elisa Caffarelli (4), Pietro Laneve (1,*), Irene Bozzoni (1,2,4,5,*). 1 Center for Lif…

## Sheet: Sheet1
		RNA-Seq reads preprocessing and mapping statistics
	Raw read pairs	Read pairs after preprocessing	Read pairs after short and abundant transcripts filtering	Mapped read pairs	Percentage of multiple alignments
FUSWT1	44248846	42373468	38203006	37478021	0.018
FUSWT2	41761535	39810100	34387987	33724684	0.019
FUSWT3	54227816	52093794	46426839	45556573	0.018
FUSKO1	42627671	40626338	36306476	35644758	0.018
FUSKO2	42543241	39716300	35475603	34892592	0.019
FUSKO3	57617180	55182405	49580705	48654129	0.018
FUSHOMO1	44340423	42120646	36797714	36092549	0.019
FUSHOMO2	60034830	57973029	52471672	51529973	0.019
FUSHOMO3	43798000	42142485	33646185	32750625	0.019
