# Supplementary material for: A Regulatory Circuitry Between Gria2, miR-409, and miR-495 Is Affected by ALS FUS Mutation in ESC-Derived Motor Neurons
Source: Mol Neurobiol. 2018 Feb 12;55(10):7635–51. doi: 10.1007/s12035-018-0884-4 (PMC6132778; doi:10.1007/s12035-018-0884-4)
Supplement: Supplementary file 5 — (XLSX 81 kb) [file 12035_2018_884_MOESM5_ESM.xlsx]

## Sheet: Sheet0
Molecular Neurobiology A regulatory circuitry between Gria2, miR-409 and miR-495 is affected by ALS FUS mutation in ESC-derived motor neurons Davide Capauto (1,2), Alessio Colantoni (2), Lei Lu (3), Tiziana Santini (1), Giovanna Peruzzi (1), Silvia Biscarini (1,2), Mariangela Morlando (2), Neil A. Shneider (3), Elisa Caffarelli (4), Pietro Laneve (1,*), Irene Bozzoni (1,2,4,5,*). 1 Center for Lif…

## Sheet: Sheet1
Downregulated mRNAs in FUS HOMO MNs compared to FUS WT
	FPKM
Gene_name	WT-1	WT-2	WT-3	MUT-HOMO-1	MUT-HOMO-2	MUT-HOMO-3
Sacs	28.0589	18.3227	17.0553	12.4751	15.0301	7.27484
Supt16	65.2401	44.8922	42.3846	35.0568	37.4225	26.3901
Tia1	102.376	116.911	104.808	89.2416	83.9376	51.3965
Tbc1d4	0.964083	1.08158	0.877853	0.716832	0.592552	0.456504
Ctdspl2	11.6157	14.218	11.9725	9.74291	10.3869	6.99592
Cacna1e	3.43216	1.76238	2.34085	1.55721	2.01183	0.948318
U2surp	38.5686	46.6639	43.2641	32.9327	34.3974	25.8403
Pkib	0.492466	0.303306	0.902119	0.288501	0.241997	0.0861572
Ccser1	13.4609	12.6274	12.176	8.91975	9.74143	6.68025
Il12rb2	3.00784	2.12526	3.2859	1.5843	2.09566	0.859516
Vps13a	3.01547	3.44611	3.16846	2.13135	2.59943	1.41424
Vps13c	14.347	12.0853	10.7372	9.76143	9.98378	6.35279
Mtmr6	55.6977	41.011	34.3066	32.9432	33.0914	23.1915
Ppip5k2	40.446	40.2268	43.4429	30.8399	35.1486	19.9011
Tmtc4	31.235	22.8415	19.2589	17.2862	17.0653	16.391
Gm6483	33.2683	33.0425	34.2483	27.2498	27.5277	18.1661
Brca2	0.733659	0.848079	0.832858	0.409298	0.532888	0.238659
Lacc1	0.578189	0.589533	0.830593	0.384472	0.48142	0.222159
Bod1l	11.5614	10.077	11.8338	7.64556	8.82291	4.91342
Pcdh9	47.8886	21.5975	28.2149	25.4739	16.5976	10.6145
1700028K03Rik	0.584553	0.59391	0.669341	0.380365	0.515306	0.185899
Wwp1	8.63648	9.23992	9.15999	7.14162	7.71799	4.97791
Xkr6	22.0801	10.8219	11.8796	10.9051	10.7149	8.3019
Purb	13.4542	13.8949	12.6428	8.42729	11.3077	8.76042
Ufsp2	20.636	23.6406	18.237	12.371	15.8359	13.3459
Lgals7	0.240748	0.411026	0.445891	0.0710498	0.0508541	0.131631
Thoc2	28.1287	26.1243	26.9421	18.6752	19.7746	10.3997
Wnk3	21.0285	20.4982	21.0694	15.8969	17.5107	9.85513
Plcxd2	3.95615	5.10841	4.30978	3.50772	2.90748	2.42012
Gpbp1	58.2822	72.6683	54.8322	49.3933	52.0486	29.7449
Mapk8	145.682	98.3679	98.2994	75.6829	75.2161	63.3705
Pnn	27.2349	19.8324	28.4846	16.4698	21.2799	12.7811
Ccrn4l	44.601	39.7089	29.1404	24.3369	27.6316	30.1869
Gm21897	35.8062	36.0689	44.4187	19.3044	28.8556	12.1274
Phtf2	20.2475	26.1831	22.2757	15.5293	18.2114	11.128
Nipbl	13.383	11.7789	12.9612	8.49707	9.89309	5.92294
Ap1s3	1.03834	1.11409	1.2293	0.665476	0.793464	0.63063
Rictor	14.5949	15.4295	15.4367	11.8624	12.9747	7.29542
Itgb1bp2	2.78845	1.97599	1.97811	1.10525	1.12194	1.11589
Lag3	1.31354	0.884531	1.12029	0.3572	0.678836	0.588639
Pcm1	16.6124	17.6429	18.4252	12.3647	14.427	7.03721
Zfp932	30.8687	36.4573	28.626	16.649	22.816	10.2184
Rc3h2	44.9386	49.8973	48.7624	31.148	42.5928	23.7988
Galnt13	5.51866	2.63879	2.88569	1.89842	2.33395	1.54898
Cdk19	9.0973	8.01146	7.44636	6.24952	5.69716	5.0459
Prpf4b	36.9993	34.4037	34.4944	27.3745	28.2613	15.9888
Zkscan2	5.01416	5.57962	5.80459	4.49226	4.46152	3.20638
Osbpl8	32.7597	35.0184	29.6955	21.2284	26.4826	13.9596
Slc7a3	8.26498	9.60104	15.0358	7.57043	4.28244	2.67261
Zfp445	35.6866	35.8179	36.0891	27.4923	28.0542	16.1726
Adam8	1.9987	1.39723	2.20866	1.068	1.20002	1.22695
Megf11	20.093	22.0263	21.7264	17.6833	17.6636	10.0316
Prkar2b	41.7581	44.8475	33.6377	29.9875	26.6062	22.2517
Acbd5	27.1993	28.2379	26.0725	17.6258	21.4956	13.1324
Clock	7.63276	8.01216	8.24977	6.21256	6.95946	3.27722
9930021J03Rik	6.10087	6.03995	6.07765	4.36446	5.04764	3.74251
Hspa4l	23.2965	26.2234	24.0316	18.1844	19.6066	14.9169
Dcc	16.4586	10.1481	13.6712	9.10222	11.6392	5.49244
Fmr1	18.6396	17.0003	17.0318	13.2926	15.275	8.3057
Tax1bp1	46.5681	44.2261	45.3068	35.3501	39.1409	27.3595
Gm8898	3.09532	3.06852	3.2734	1.72751	2.5141	1.00419
Parp2	12.8683	9.0005	9.03511	7.86407	7.38387	6.77915
Mpp5	2.69239	3.1823	2.7421	2.02579	2.41941	1.44566
Nhs	3.44245	2.77232	3.21069	2.25022	2.4601	1.68942
Gm21962	17.5448	18.7088	22.6254	10.9855	14.0311	6.07716
Dzip1	25.651	14.3083	19.0231	14.1436	15.2181	12.9382
Nyap2	30.3441	23.2202	25.4464	16.665	21.7276	13.3161
Rgs20	3.72001	3.97388	3.91085	2.83117	2.26876	2.1893
Dpp8	34.3632	37.0089	35.7473	27.3649	28.0364	21.5567
Zfp560	10.891	14.4888	10.4245	6.51646	8.29659	7.53922
Tsga10	8.12001	13.1462	9.32875	7.14338	7.20793	4.38865
Ulk2	21.6902	24.5101	21.0563	16.7178	18.1044	11.2868
Dynlt3	15.4751	25.5425	15.9068	14.0353	13.9838	8.45562
AC132444.6	2.67349	2.27646	2.83305	1.30329	1.83816	0.968137
Lingo4	0.543869	0.416451	0.285583	0.167578	0.252129	0.236137
Lrif1	12.1015	13.9657	13.3367	8.20559	10.7548	6.7148
Gria2	26.6049	24.8266	26.8197	20.6602	18.9279	8.70209
Gria4	11.7786	9.7341	11.6993	8.75783	8.7556	7.42233
Sclt1	2.58528	2.90043	2.58745	1.80044	1.99791	1.4262
Hltf	8.76261	12.3949	8.31261	7.23397	6.69679	4.01101
Zfp292	33.3431	38.3004	31.8702	26.4128	28.9555	13.2729
Map3k8	0.336249	0.482925	0.207184	0.185007	0.153763	0.114654
Map3k2	10.3011	11.467	11.0773	7.45231	8.8769	4.42523
Nktr	69.5351	57.7721	63.943	47.4734	45.7269	23.368
Dync2h1	5.11512	5.63227	5.67317	4.52627	4.50228	2.40171
Fstl5	5.77502	8.19875	8.05865	4.00762	6.17406	4.64094
Med13	19.6491	19.0746	18.5286	13.2045	16.4836	10.4201
Gm3558	0.982708	0.846721	0.860516	0.535243	0.64974	0.453762
Wapal	39.1414	31.6022	28.9213	21.6307	25.0063	14.6279
Ube2v2	53.4671	67.225	51.3039	32.618	44.4008	25.7369
AK129341	0.85174	0.930065	1.11808	0.748374	0.668865	0.465622
Nek1	8.93611	12.4589	8.84	7.79489	6.61849	2.89312
Pqlc3	1.46619	1.53929	1.63432	0.679471	1.15197	0.461326
Lrch2	14.6272	15.1648	14.5915	10.5466	12.4493	8.35359
Gm21750	2.39372	2.95622	3.78908	1.41509	2.14953	0.861114
Ppm1e	9.02535	7.74704	9.15052	6.73423	6.39952	4.54103
R3hdm1	16.0756	16.788	18.9836	12.9719	13.5453	10.929
Pds5a	23.7312	25.7221	23.8855	19.5492	21.1169	13.4753
Pds5b	15.2052	13.5939	12.8769	10.7295	11.2695	7.77537
Rb1cc1	31.7411	34.7082	32.2672	24.0107	28.0551	14.8609
Nav2	2.1407	2.27364	2.93466	1.8708	1.60296	1.24377
Zfp606	25.8772	29.7488	23.9098	16.5696	20.0916	14.1142
Zfml	36.3248	34.7659	33.4845	24.2815	29.0046	15.0689
Brwd3	7.73251	8.46103	7.37804	5.58056	6.22145	3.36673
Olfr613	1.1595	1.15144	1.38347	0.651545	0.910903	0.489482
Zfp182	4.23243	4.38534	4.32479	3.35755	3.63285	1.9699
Agps	28.9481	33.8502	26.5244	22.2055	23.8903	15.4867
Atp11c	23.2245	23.3507	20.3751	15.2889	17.385	8.18639
Prdm9	1.06768	1.91232	1.18343	0.467313	0.679996	0.578069
Ercc6l2	12.0263	13.3581	12.5328	9.55464	10.3174	7.60888
Sema6d	18.8225	14.484	16.5455	12.9496	10.8922	6.56579
Myo6	6.48451	8.5028	6.44591	5.64371	5.6867	3.65282
Taf13	29.4996	29.5415	33.1761	21.8758	25.8807	19.3144
Idi1	122.451	126.061	96.7829	83.0147	97.5874	49.9917
Parg	54.6274	41.1447	39.9508	31.4407	35.2257	27.5925
Scai	16.1188	12.8339	13.0469	11.235	10.1735	7.8738
Guf1	17.9603	24.3469	19.3713	14.78	16.0697	8.05591
Cacng1	0.495865	0.910695	0.433451	0.349658	0.165408	0.0368517
Grk4	0.759319	0.369257	0.3368	0.252017	0.181464	0.247417
Grk1	0.429399	0.354664	0.585873	0.216159	0.286527	0.155103
Zfp763	13.0762	13.6547	12.5664	9.09031	10.892	7.13762
Ager	1.16959	0.927765	1.40253	0.795381	0.725361	0.526084
Ptbp3	28.0602	31.0873	25.7117	21.6338	22.4226	11.2397
Rp2h	8.13284	9.92111	7.79318	6.69033	6.1529	2.97952
St8sia4	3.14541	5.2613	3.82918	2.3075	3.14639	2.55306
Ttc3	345.61	342.981	325.322	266.173	258.938	189.875
Cep170	50.0814	48.3278	51.1106	35.5058	43.6488	26.5162
Mphosph8	23.4656	15.2055	13.8994	12.0882	13.0219	7.76936
Gm21092	57.2936	57.0569	53.847	42.1601	48.2276	29.8412
Il3ra	2.27114	1.37801	1.39704	0.907966	0.915219	1.02585
Psat1	61.4407	93.9899	97.9992	73.3976	50.7132	42.9186
Cbr4	7.41402	7.7381	6.77245	5.8023	5.13282	4.88673
Exoc5	86.6775	71.1222	58.7825	42.8679	53.7271	29.0142
Ston2	24.4062	19.9703	23.134	13.864	16.39	14.7306
Abcb7	10.6514	13.5238	10.4981	6.3211	8.4317	4.6762
Rpgr	16.8207	19.3976	16.5655	12.4337	13.053	10.4756
Arfgef1	20.544	20.5231	19.935	15.8033	17.5576	11.8276
Mblac2	12.0489	14.2427	10.1186	7.86137	8.94856	7.2766
Zfp40	8.73655	9.30104	8.8767	6.65745	6.31915	3.43125
Plekhn1	2.44341	1.94737	2.36864	1.64948	1.33312	0.679922
Mdm4	33.4083	33.9465	33.4485	27.7999	29.1564	17.733
Shprh	15.2323	16.2094	16.1022	12.6271	13.628	8.25611
Pik3c2a	6.80038	8.79827	6.93134	5.49629	6.14599	3.35612
Ero1l	41.2385	44.9285	30.083	32.8976	24.3473	13.9715
Sf3b1	185.653	190.417	179.204	151.219	155.313	93.2692
Mtrf1	6.14961	4.46933	4.41977	3.62996	3.79202	3.45901
Gnai1	19.1941	20.959	16.9146	14.0185	14.4805	13.2579
Atrx	81.0393	61.661	75.9634	48.8849	54.4759	25.9142
Dek	24.7398	23.8996	24.5947	15.3687	21.0897	12.5171
Klhl7	68.3767	86.941	61.8872	58.412	59.8816	36.1387
Klhl1	1.62848	1.31572	1.11203	0.774693	0.733246	0.787833
Phgdh	17.4341	21.2843	31.6306	19.2374	12.7579	10.3632
Ccng1	51.3591	58.6229	44.2131	37.6169	38.6499	25.4796
Mettl21c	0.931603	0.78399	1.28096	0.614566	0.60741	0.219196
Bdp1	13.813	13.2886	13.4131	9.8194	10.9619	5.89076
Tmem200a	4.35074	3.45252	3.1182	2.54373	2.65618	2.75212
Dgkh	4.48903	2.98482	3.02073	2.07588	2.65474	1.81978
Rbm26	39.9881	23.9891	28.947	19.1759	24.1093	14.7903
Rbm25	52.6578	50.9606	55.3534	40.6833	44.0568	30.9088
Eea1	9.51844	9.12328	8.42265	7.26692	7.75846	3.64388
Sh3bgrl	60.852	58.8095	59.9952	39.4671	55.6273	26.8805
Zc3h15	80.5932	71.3329	79.6407	56.5002	63.3799	46.0973
Gm9930	1.05995	0.62212	1.27838	0.681299	0.493172	0.166804
Trp53inp1	25.9008	33.8223	24.8671	17.7444	23.4467	14.1749
Fzd3	70.6267	54.4084	53.4588	35.5033	45.4282	30.296
Zfc3h1	19.0803	17.2372	20.1742	12.4566	13.1877	10.0765
Pnpla8	43.7216	48.949	38.823	31.0026	33.8537	19.3238
Mybl1	1.2696	1.82994	1.59187	0.64592	0.782388	0.667445
Hook3	33.4244	29.0121	28.2618	22.9039	27.5429	17.3079
Sema3d	37.6602	34.8905	25.0989	28.4244	24.3456	9.33446
Taok1	26.5141	26.7123	25.297	17.2388	22.3	10.9631
Lin7c	117.525	142.591	115.305	85.8918	97.8953	51.3343
Bmp4	0.869242	0.515083	0.316528	0.169059	0.30828	0.106656
A930002H24Rik	0.96233	1.02787	1.82499	0.299662	0.450224	0.127435
Rem2	65.8567	34.9479	34.518	38.2249	26.4506	25.9247
Grin3a	0.535779	0.357492	0.550006	0.208491	0.276099	0.150848
Gm2897	1.64478	1.18675	1.19184	0.818974	1.05663	0.85696
Ammecr1	1.70149	1.20479	1.19895	1.05182	0.995441	0.639616
Serbp1	59.2615	78.5087	63.5601	52.9588	53.0572	46.2404
Akap11	49.5827	36.5845	36.0317	26.2692	33.5224	20.8579
Rnf20	42.8149	39.7784	42.7787	33.8594	33.9642	26.9175
Nemf	18.7586	16.9737	16.7193	13.104	14.9344	9.04111
Ubxn2a	9.02307	9.95167	8.57201	6.85082	7.59786	5.02058
Gm14399	3.3418	3.7314	3.61606	2.13925	2.75459	1.17945
Gm14391	3.23609	3.71999	5.61085	1.91933	3.21731	1.14907
Lyst	6.29441	6.39299	6.58301	4.27092	5.11432	4.33736
Etohi1	6.59297	7.5203	5.75339	3.82199	4.91812	3.15859
Gm4944	5.42403	5.74109	5.04455	3.36278	5.20601	2.33873
Slc16a4	0.747514	0.724283	1.02104	0.502658	0.634876	0.280682
Slc15a2	6.73126	7.24177	2.48341	1.20038	1.03438	0.688087
AI429214	1.18227	1.02192	1.28276	0.559825	0.753861	0.598123
Stc1	2.37694	1.98357	1.41395	1.48845	1.05731	0.414109
Gm17555	1.28699	1.15874	1.49506	0.518169	0.942038	0.263125
Cetn3	74.2139	81.3517	65.3564	55.9474	57.4719	40.6497
Zfp943	11.2003	13.5522	9.86351	7.82353	9.60545	5.3961
Zfp946	14.1262	12.5149	12.9688	7.3436	9.64341	4.96866
Zfp948	17.2963	15.8057	15.4875	12.0935	14.0827	5.64978
Wrn	1.4766	1.51366	1.19977	1.00582	1.06073	0.849487
Pot1b	2.42092	2.85026	2.82817	1.86531	2.00217	1.95114
Nadk2	9.02359	14.5602	10.9696	10.1009	7.68859	4.60781
Gng4	2.11045	5.22736	2.25635	2.01561	1.53324	1.14512
Srek1	13.2483	10.2087	13.9851	8.49394	10.8075	6.28123
Ppp1r14a	36.8559	38.4783	36.6416	28.605	15.8581	31.6573
Xpo1	75.6483	79.9534	65.5361	57.6723	58.7666	39.8152
Sept7	89.2724	84.6666	77.8737	59.4887	74.2491	43.0525
Dcdc2c	0.951939	0.683581	0.617616	0.497196	0.450495	0.262427
Zdhhc15	2.57192	2.56341	2.15933	1.39665	1.66831	1.34034
Crem	6.37301	7.62483	5.85517	4.57297	4.51196	3.84093
Capn11	0.678689	0.428474	2.37989	0.0708815	0.147633	0.0436467
Gm4450	5.51473	4.72327	6.53548	3.57674	4.3185	2.11302
Fam213a	14.5694	11.4169	10.3183	8.23374	9.17809	9.21934
H2-M5	0.548177	0.348984	0.513749	0.199077	0.25473	0.123615
Psmc6	215.477	169.035	140.697	96.7902	124.123	83.4306
2003-08-01	6.14689	4.40172	4.59266	4.26981	3.78734	4.17109
Rgl3	0.457026	0.452412	0.346493	0.186574	0.155779	0.199643
Smarca1	10.9633	9.29547	9.95897	7.22204	7.43274	4.37995
Rgs17	4.23318	4.07793	3.45971	2.68524	2.2283	2.2873
Aldh1l2	8.55762	10.0275	11.7512	7.24394	6.47004	5.68899
Kif5b	60.6196	65.3938	58.8178	38.14	50.8341	27.85
Socs4	7.43846	5.30329	4.54576	3.29263	4.14493	3.50095
Gm15446	8.70455	10.3918	9.41816	3.93628	4.35073	2.31883
Mycbp2	50.6729	24.8626	31.6428	25.5539	23.8197	15.5395
Bnip3l	89.9919	80.3166	72.7501	64.1748	57.5161	32.7233
Uggt2	17.3665	7.85359	8.30104	8.68432	6.76095	3.54166
2610042L04Rik	0.614012	0.416316	0.464127	0.139761	0.285195	0.369831
Bicd1	12.1818	11.3648	12.5935	7.88203	10.0992	6.36875
Itgb8	1.53461	1.79232	1.53678	0.989258	1.22593	0.955179
Fam199x	8.99382	11.3472	8.79319	6.87432	8.26493	3.44936
Rgs9bp	0.291537	0.441272	0.398556	0.254919	0.242352	0.194813
Naa15	10.9858	10.0623	10.5349	7.78852	8.91143	6.21953
0610010F05Rik	36.7669	42.9811	37.4533	27.5423	30.329	17.7164
Rev3l	23.1063	19.2892	21.9198	13.2784	15.7258	7.8829
Phf20l1	8.97229	9.13334	8.6186	6.21387	7.32917	4.00776
Gtpbp4	30.0266	36.2058	33.1065	25.0498	26.5875	21.2757
Ktn1	56.3937	36.7401	37.6895	27.5455	28.2154	16.9265
Zfp69	0.777111	0.568734	0.66492	0.430523	0.398066	0.407448
Zfp68	35.6421	37.1096	38.8963	26.4247	33.3898	19.4316
Zfp62	38.1069	40.9609	39.5504	26.2806	33.9819	17.3643
Unc13b	59.3427	54.0725	60.9149	42.0704	43.1383	34.207
Kdm7a	23.5623	29.7593	25.8593	18.177	20.0669	8.38409
Alms1	4.45167	4.31113	4.41905	3.57793	3.66965	1.9716
Uhmk1	25.999	32.5176	29.4249	21.4429	22.9693	17.563
Akap9	45.806	30.9608	41.3953	24.674	30.743	15.1702
Cep290	1.21841	1.036	1.18358	0.553441	0.744026	0.373757
C77370	4.26598	4.17893	4.30847	3.15512	3.71838	2.30445
A230046K03Rik	17.1034	21.5574	18.6097	13.5998	15.7629	10.7565
Usp34	28.2651	27.9169	25.7584	17.606	21.6222	14.3098
Nostrin	0.360086	0.237141	0.478041	0.211544	0.130075	0.0375344
Ubn2	16.1501	14.1306	19.9025	10.7071	12.7006	9.36638
Serac1	7.19156	6.96595	6.77879	4.84599	5.21157	3.60752
Cadps2	1.03611	1.25291	1.25664	0.855262	0.877065	0.622064
Fgd4	14.023	12.1585	12.7839	9.3222	10.7812	7.63735
Gmfb	81.1506	69.5172	53.4653	45.2598	54.5342	32.5968
Phip	64.8881	67.6122	65.2407	45.452	49.3624	21.901
Lcorl	27.5673	26.1242	30.4526	17.7523	17.288	10.6997
Acsl4	38.7368	49.3842	36.9454	25.5559	25.4154	13.0539
Tube1	1.93044	2.50992	2.01724	1.53337	1.54904	1.42193
Slc38a6	83.1336	74.2642	60.3935	47.6137	50.8692	49.8898
Mturn	33.6416	34.1097	31.3924	25.3911	22.3251	22.0826
Crlf2	7.05409	6.56668	7.65263	5.36943	3.08483	4.51591
Slc39a10	29.652	29.6228	27.6246	23.0329	22.9615	18.0739
Sntg1	0.937377	0.989755	1.02437	0.464662	0.469906	0.285795
AI987944	1.09746	1.83339	1.25585	0.981695	0.986807	0.412935
Zfp808	2.46861	2.68986	2.29356	1.3767	2.01174	1.20789
Eif3a	53.8819	44.5696	54.2228	40.7107	41.0527	27.8325
Haus3	5.40933	7.31212	5.31203	3.34564	4.11762	2.43754
Zfp488	7.89299	7.09068	8.67761	4.95369	6.13804	2.86516
Gm3252	0.700665	0.476813	0.666352	0.363905	0.416137	0.207953
Ranbp2	34.5271	37.9779	35.764	26.6757	32.0747	15.062
Crb1	4.32669	6.89706	8.62978	2.29803	3.49077	2.80354
Atp13a3	15.3501	16.2069	16.1722	11.592	12.0385	7.51779
Nr1d2	0.565279	0.664954	0.563302	0.40554	0.295647	0.153332
Ryr1	0.400471	0.431648	0.460263	0.308757	0.351179	0.240595
Fam208a	15.704	15.6905	11.6065	9.34221	11.2612	6.30769
Arhgap5	24.826	33.2113	23.4201	18.2075	20.0947	12.5421
Eps15	82.8399	89.3818	83.2971	68.2802	60.728	42.1404
Fam126b	7.56452	9.06698	8.54782	5.63117	6.82337	3.34444
Gm4631	12.5182	12.7378	11.7888	7.24924	10.5895	4.68719
Nwd2	47.144	22.5346	20.3318	26.9801	14.2005	8.49307
Gm9843	45.9179	16.5363	16.5842	17.2179	17.3262	8.00552
Ccdc88a	23.5544	24.8188	24.1969	14.3461	19.2646	9.76029
Elavl2	254.513	279.169	245.562	180.482	222.368	131.579
Luc7l3	61.6141	48.4817	59.631	38.3854	43.6246	24.1773
Hsd3b2	1.35672	1.15835	1.39683	0.864648	0.880198	0.619559
Tmeff2	8.21649	8.63395	9.25931	5.99758	6.45634	7.00179
Zbtb41	15.0264	18.2133	16.5943	9.46084	11.4838	6.07801
Pcmtd2	16.3371	20.0508	17.7049	12.6004	15.0561	8.80281
Kpna3	44.3172	31.1855	29.6808	23.1115	25.8447	17.7868
Appl1	20.4897	16.2157	14.3331	10.9511	12.2464	8.64935
Far1	58.0608	63.562	57.1389	41.9021	46.9115	22.4013
Slc1a5	8.30554	10.5083	10.0272	6.92252	5.42469	4.1208
Plcb1	13.5105	7.63931	8.55274	5.4822	5.94515	4.33092
Phf14	44.687	47.576	43.5398	32.9087	34.9159	27.7679
Ccdc112	5.38151	4.80026	5.10595	4.14264	3.84832	3.01188
Dtna	6.07963	6.93085	6.32105	4.91356	4.6293	3.68677
Top2b	181.631	143.197	125.048	91.7056	110.335	64.5304
Uba6	15.5478	22.4059	14.9239	13.212	12.8937	7.16322
Cpne3	5.62245	6.37811	3.89544	3.34136	3.33674	1.56981
Dennd4a	4.04864	3.89861	3.82525	3.25571	3.16317	2.16444
A830080D01Rik	10.0781	11.9083	9.95006	8.30371	8.52039	5.36312
Ift81	18.2361	18.1948	16.6477	12.7117	14.3968	8.42495
Zfp81	8.08892	10.9588	8.06293	6.87897	6.95342	3.92266
Ppp2r3a	9.78423	11.2771	10.0728	7.82864	8.44682	5.1195
Frmd3	4.4979	4.02767	4.43075	3.32504	3.16768	2.13938
Perm1	1.46219	0.951901	1.29812	0.754237	0.839318	0.495407
Trpm7	14.0581	13.4812	15.1052	10.5176	11.9221	6.18222
Pnisr	83.5018	65.7511	75.084	51.8119	57.6393	29.093
Rlf	25.8214	34.2647	28.0029	28.1916	23.1646	10.6275
Spock3	34.3039	24.3467	18.3691	21.4676	16.9642	9.54359
Tnfaip8	0.530212	0.77908	0.60732	0.353417	0.272022	0.410506
Gpr151	0.972868	0.757152	0.948438	0.336068	0.643196	0.319829
Sucla2	75.8971	58.6627	48.789	43.2336	48.7366	34.7923
Gpalpp1	13.5015	13.325	10.827	8.57372	9.35388	7.81422
Nfe2l3	3.95324	4.27736	5.2302	3.07127	3.22625	1.73999
Epha5	11.375	14.1015	16.7925	5.32749	11.6185	9.58524
Trim23	16.5412	20.4833	16.2766	12.3804	15.7105	8.90962
Ube3a	55.2904	64.0877	50.9192	40.5497	44.052	26.7069
Ppap2b	0.759599	0.449217	0.402037	0.348354	0.328219	0.345286
Trove2	36.0658	51.6331	35.4508	18.7205	21.8737	10.1216
Vamp7	15.7003	26.0598	16.5297	12.9266	15.1882	9.8508
Tmem30a	61.1588	86.3844	60.0173	50.9842	58.0881	32.556
4930452B06Rik	1.94481	1.17988	0.907474	0.701777	0.646598	0.565508
Eml5	9.47316	9.13335	8.95155	7.24097	7.94772	4.37665
B430203G13Rik	0.567531	0.609563	1.10406	0.193145	0.375612	0.158273
Smc1a	22.2466	20.3727	21.8486	17.0251	17.3309	12.0273
Slc9a5	0.832493	0.784426	0.897317	0.563408	0.576091	0.410769
Capn7	48.2549	31.3701	30.9097	25.9369	27.586	19.9735
Dpyd	0.831544	0.935762	1.72764	0.504884	0.733636	0.483074
Myo9a	29.2471	25.584	22.325	17.5209	17.6055	8.6438
Fyttd1	50.2919	59.2126	50.2295	40.8151	41.5756	25.5224
Srp54b	23.8409	26.7392	22.0966	16.8559	18.3688	15.3227
Gm2026	2.30677	2.17658	1.71674	0.988717	1.29215	0.704566
BC005561	7.44176	7.08123	7.42096	4.78456	6.0741	2.68815
Nim1k	2.05737	2.18631	2.02529	1.73697	1.71177	0.882952
Prl8a1	0.55218	0.844662	0.757564	0.304733	0.477578	0.27491
Cyct	0.713238	1.32223	0.740507	0.203386	0.541989	0.204228
Smc3	29.7561	23.4041	30.4192	19.1437	23.3208	14.2029
Smc2	9.68482	6.19315	6.53479	4.40843	5.09097	3.33499
Smc5	12.7756	15.3712	12.946	9.2076	10.4987	5.25796
Smc4	6.97255	7.9179	6.59287	5.69333	5.34812	2.79411
Smc6	12.2439	13.6537	11.3332	9.65543	10.0693	5.74781
Rragd	4.43561	7.98367	6.51372	4.37098	4.79093	3.10046
Pikfyve	18.7044	19.8608	19.3093	15.5589	16.0602	9.96895
Myo1b	69.0286	78.1878	73.7874	51.4312	57.0172	36.0818
Fubp1	81.8122	108.679	83.1461	72.5045	68.69	66.1465
March1	0.850613	0.489648	0.574587	0.357068	0.35076	0.264717
Pcdhb5	8.29637	8.14556	8.13947	5.61542	6.65856	5.92431
Rif1	9.19651	9.40527	9.30927	6.05353	6.63943	4.20702
Nabp1	5.74811	13.8424	8.22367	7.69041	5.8764	2.74808
Rock1	11.6279	11.4121	11.9161	7.36992	10.0259	4.83145
Rock2	12.7385	12.3191	11.7682	9.73917	10.4037	5.76997
Zmym2	52.0402	41.5184	37.7142	29.8974	32.6347	19.6781
Pgm2l1	46.6881	54.049	46.0789	32.5891	36.2104	19.381
Zdhhc20	19.965	18.6824	14.0621	10.2497	14.3529	7.95204
Kif20b	0.814385	0.856744	0.614475	0.525955	0.547029	0.308788
Erich3	0.625917	0.835587	0.567185	0.469368	0.463006	0.345432
Slc4a7	25.2895	26.8249	19.2503	15.4277	16.1161	9.53994
Cep57l1	3.73744	5.48909	3.89008	2.95894	3.06289	2.31125
Nebl	9.31616	4.77547	5.10229	3.93756	4.58621	2.44831
Slc25a37	3.49624	2.63292	3.15663	2.21789	2.12991	1.73451
Dhtkd1	17.2173	14.3644	13.3179	11.1807	11.1403	5.67688
Homer1	26.8752	27.7627	25.487	21.5728	21.7957	17.2884
Srsf10	90.4507	99.4908	94.325	79.6987	78.4451	53.1504
Slc35f4	1.53482	0.687806	0.388894	0.569826	0.185975	0.229825
Inpp5f	109.246	99.5728	95.6046	80.7972	78.8552	58.4722
Nbeal1	8.51123	8.88611	9.50676	6.53177	6.96682	4.0667
Gabrb2	12.734	3.7495	4.6835	5.51891	4.51615	2.19984
Ralgapb	27.1795	24.7235	25.9174	22.1143	21.0443	15.5165
Prune2	0.893182	0.81853	0.632	0.704509	0.429913	0.143773
Mss51	0.63288	0.462551	0.347571	0.273046	0.185102	0.0431282
Lnp	39.1979	42.6485	36.5231	28.9297	31.8419	19.7667
Cep70	20.0692	21.2607	19.9634	16.698	15.4279	10.0001

## Sheet: Sheet2
Upregulated mRNAs in FUS HOMO MNs compared to FUS WT
	FPKM
Gene_name	WT-1	WT-2	WT-3	MUT-HOMO-1	MUT-HOMO-2	MUT-HOMO-3
Cxx1a	26.3407	21.5119	25.922	31.0937	49.7138	39.9382
Cxx1b	28.1515	24.8185	27.6783	42.63	56.0633	52.3469
Gsta4	1.77272	2.49202	1.55863	3.13397	2.91764	3.74
Spin2c	2.87685	1.58805	2.86626	3.40661	3.69727	4.56004
Adap1	12.5553	8.34214	13.4663	15.2338	15.7702	18.1438
Hadh	4.96141	5.34996	6.09944	6.86398	8.6584	9.33131
Lgals1	47.7923	73.5954	54.8674	94.0857	91.2723	85.3257
Snx17	42.3542	42.8857	47.4029	54.6089	57.8809	69.6598
Map4k1	0.312991	0.323891	0.252325	0.496366	0.435215	0.639029
Nsl1	0.376821	0.757722	0.705508	1.11571	0.876749	1.02613
Rbpms	1.11322	1.11952	1.62922	3.01773	2.25532	2.14298
Htatip2	1.28653	1.30275	1.1002	2.41537	2.11346	1.98599
Gpx7	0.767086	0.895133	0.85834	1.22036	1.51399	1.67308
Tnnt1	15.7377	8.94394	8.98248	17.4987	17.9478	17.5624
Tsen15	2.9817	2.93107	2.0844	3.34833	3.69245	4.78459
Aatk	5.66839	5.31866	5.92301	7.5927	7.96595	7.55253
Ifitm2	38.3627	63.4709	74.3725	85.5882	83.858	104.693
Dct	0.100546	0.220025	0.17785	0.250075	0.334289	0.454757
Slc7a11	0.142781	0.271006	0.198524	2.69497	1.85128	3.53416
Cdkn2a	0.0833616	0.185043	0.118326	0.579975	0.569624	0.571986
Slc27a5	0.102142	0.215303	0.102663	0.35004	0.249134	0.695071
Plp2	9.16822	8.82183	11.1402	12.9382	14.0993	18.0623
Chmp2b	6.02299	7.07544	6.06715	8.65484	8.79275	9.14831
Med29	16.2449	13.8544	16.2809	20.2049	21.7579	29.2984
Trim61	0.198586	0.278096	0.147859	0.846804	0.39229	0.897442
Akr1c13	1.4214	0.8624	0.96126	1.81503	1.82435	2.61993
Hoxa1	17.7719	27.9474	32.6509	32.1232	38.5099	49.9492
Rps4l	94.1179	122.322	152.887	177.306	181.796	229.293
Nme4	4.91968	6.28376	6.51727	8.87242	8.87757	7.69587
Trappc5	22.4093	23.892	24.249	31.906	29.5287	38.7064
Syngr3	26.5677	21.6467	22.3914	29.7476	32.1696	35.1052
Laptm4a	76.2167	76.5448	76.9966	93.5008	101.195	111.934
Cpq	0.698418	0.571184	0.438461	0.778445	0.93661	1.024
Rnh1	18.1715	18.4033	18.5057	22.7353	25.6524	30.3926
Tspear	0.0252612	0.166515	0.210266	0.80853	0.255181	0.31146
Csad	2.0836	1.7755	1.4743	2.36793	2.49344	2.70328
B4galt5	14.6462	16.2891	15.0708	19.5607	21.8974	21.3932
Pnpla3	0.359506	0.541632	0.662622	1.51021	0.936945	0.884797
Gpat2	0.176366	0.329624	0.184622	0.474086	0.649988	0.425098
Stat2	7.06196	7.37529	6.78413	18.67	14.6993	13.5819
Tuba1c	1.67653	2.06723	1.66089	160.718	146.633	165.553
Pfdn2	19.8719	15.632	19.511	25.589	22.6001	30.4416
Xrcc6bp1	2.33256	2.31914	2.30186	4.65541	3.14438	3.83608
Ghdc	1.89499	1.90829	1.74704	2.74826	3.01032	3.43003
M5C1000I18Rik	0.517603	0.55925	0.461082	0.794351	0.699264	1.27192
Cited1	1.24419	0.727535	0.801564	1.72288	1.3909	2.34666
Scg5	65.308	79.0044	72.439	97.7207	97.3844	108.889
Fam117a	1.00193	1.12186	1.22004	2.27869	1.66642	2.03994
Nucb1	17.2824	17.2571	17.8447	21.215	21.8503	26.9457
Szrd1	32.6168	33.49	33.2375	41.0924	39.2301	51.0938
Uck1	17.2738	16.6677	17.3061	22.358	20.1539	27.53
Hist1h1a	24.8957	33.4055	33.7058	39.0929	39.2931	78.6081
Hist1h1b	8.81802	15.2224	13.097	15.9007	18.8211	26.8397
Fgl1	0.217094	0.288526	0.168434	0.472409	0.437142	0.408536
Hexim1	8.23739	7.01275	8.33524	9.32921	10.8795	12.0298
Pithd1	17.3216	18.2254	21.5708	26.861	24.8227	26.8266
Spryd3	16.2559	19.9712	20.8342	26.9241	24.1444	25.7147
Pop1	7.11764	7.40745	7.441	9.25513	9.08605	10.8333
ENSMUSG00000099689	3.66354	4.30236	4.07604	7.18871	7.34088	5.12389
Mdk	44.3507	62.3135	72.4975	64.5507	89.2976	115.365
Slc12a5	12.33	10.1771	19.3573	16.624	18.5126	19.1883
Apobec2	0.186541	0.140652	0.271929	0.348584	0.58533	0.518366
Lysmd2	3.88194	3.43565	4.43503	5.15068	5.12198	6.4724
Trap1a	0.903166	0.397496	0.306383	1.68561	2.25104	0.766627
Ino80e	19.7365	16.8131	18.7921	25.3337	23.5004	27.1032
Irak2	0.56275	0.737049	0.6465	1.03886	0.95916	0.979401
Cdk1	0.957867	2.09335	1.85506	2.91496	2.65294	2.74977
Mageb16	1.7676	2.7004	1.08597	4.15855	5.80134	4.88613
Shisa5	11.7135	12.544	12.5604	17.6469	16.4569	17.9414
Xlr3a	0.207245	0.0977021	0.0765656	0.583084	1.32008	0.353066
Klhl21	2.24503	1.83304	1.84636	3.17112	3.13475	3.72652
Crabp1	207.785	245.208	303.021	486.203	300.018	276.397
Tnfaip1	14.7231	11.9353	14.8701	17.2576	19.1766	20.0301
Gm10451	0.585822	0.89793	0.555911	0.77276	1.9225	1.6293
Fam73b	14.0038	13.3856	18.0139	21.131	20.1804	28.3177
Anxa5	82.0526	85.1444	82.4691	117.081	103.681	113.947
Furin	3.27828	2.36601	3.75306	4.2067	4.19945	4.91581
Ehhadh	0.836824	0.824496	0.641805	1.16989	1.23802	1.07473
Polr3e	5.17267	5.19591	5.34196	7.52446	7.18006	6.45292
Slc25a33	4.34489	4.40011	5.52477	6.83163	6.32261	9.80022
Gpr162	17.2612	17.1162	21.0701	26.5252	26.5276	26.3282
Slc9a9	0.190006	0.140487	0.14376	0.46267	0.275141	0.407449
Prph	254.954	239.543	260.356	481.406	367.617	290.736
Trim72	0.182446	0.109814	0.172347	1.68941	0.824257	0.712041
Triap1	20.2617	20.4652	21.0806	24.3233	26.7031	31.5044
Nfil3	15.7377	13.6279	14.8268	19.8414	18.1538	21.9378
Tagln2	43.4067	36.3028	38.0546	68.1784	62.1625	52.1203

## Sheet: Sheet3
Downregulated mRNAs in FUS KO MNs compared to FUS WT
	FPKM
Gene_name	WT-1	WT-2	WT-3	KO-1	KO-2	KO-3
Tbc1d2	1.15987	1.02946	0.911118	0.701197	0.542245	0.647066
Tbc1d4	0.964083	1.08158	0.877853	0.519978	0.485231	0.545757
Pdk1	16.9762	31.8371	22.4115	17.8177	12.9828	5.51225
H2-Q6	0.680268	0.878112	0.836229	0.399038	0.570018	0.43732
Gdpgp1	2.95708	2.74233	3.14717	1.79564	2.15603	2.40236
Dcxr	5.31631	5.42501	5.55912	3.37191	3.82272	4.00607
Alg14	11.7316	13.4079	10.7582	8.96098	9.00808	6.39265
Nwd1	0.297503	0.361026	0.446542	0.204505	0.0940335	0.222473
Sall4	2.29495	2.26777	2.09574	1.66175	1.23067	0.999937
Ccdc171	1.04071	1.37771	1.13689	0.64157	0.587294	0.723488
Mxra7	71.1481	68.2996	67.2806	55.4571	43.5425	55.2998
Lgals4	1.96628	1.76844	1.3902	0.886771	0.782926	1.24617
A330017A19Rik	1.51327	1.10545	0.93751	0.446147	0.815157	0.691582
Gipr	0.866142	0.542383	0.488305	0.372677	0.195067	0.299595
Ahi1	21.4457	14.5005	16.7853	12.0756	12.7294	12.0465
Kcnn1	14.4554	16.6126	14.8793	9.54673	9.38891	10.1387
Slc22a17	95.311	48.9813	54.6745	48.9407	39.8775	46.9151
Zfp932	30.8687	36.4573	28.626	21.4255	21.8317	14.0718
Rgcc	0.200697	0.459449	0.361349	0.124412	0.179062	0.0528858
Nkx3-1	0.503121	0.547739	0.271463	0.240986	0.24375	0.197247
Nudt13	2.37582	2.24017	1.91532	1.49993	1.38012	1.36489
Nudt16	3.01349	4.29953	3.53042	2.64117	2.33233	2.25524
Ppp1r17	0.702316	0.832683	0.728406	0.481776	0.615487	0.272663
Gm10010	0.77336	1.2106	1.21477	0.548472	0.484154	0.592347
Inha	2.8287	2.85889	4.41587	2.06667	1.60314	2.23806
Kif23	0.863931	1.14081	0.951449	0.656357	0.591494	0.729842
Ssh3	2.6443	1.96024	1.77317	1.39991	1.28047	1.38956
Sdk2	2.73233	3.41441	2.44195	1.78043	1.58864	1.57731
Dpp8	34.3632	37.0089	35.7473	26.5956	28.3175	25.4698
Bcan	4.2106	3.53482	3.03292	2.75548	2.19261	1.64514
Ulk2	21.6902	24.5101	21.0563	17.2815	17.1893	15.1532
Lingo4	0.543869	0.416451	0.285583	0.213879	0.219761	0.181962
Igsf8	22.7221	25.5257	21.7687	17.7686	17.0523	18.2391
Hk2	11.7881	15.5607	11.955	11.6771	9.93987	3.91422
Isoc2a	9.53425	8.30754	9.58869	6.27381	5.22726	5.41053
Lgi4	2.31062	1.69485	0.945382	0.635848	0.675451	0.331041
Apoe	5.88978	5.72811	5.85422	3.77957	4.05675	3.55567
Tbc1d32	1.65075	2.45469	1.54721	1.32285	1.37135	1.36576
Nlrp5	6.70214	7.73649	7.53391	4.27847	4.46973	4.52803
Ints6	6.9227	6.41579	5.46027	3.49313	4.40209	4.85059
Tmem180	3.90503	3.48496	3.87131	2.57937	2.64619	2.62826
Nthl1	1.14237	1.6139	1.74468	0.787979	0.673133	0.587026
Moxd1	2.00784	3.56443	3.37792	0.776533	1.49567	2.175
Slc9a3r1	12.1783	10.631	8.75771	8.50008	5.58437	5.11028
H2-K1	10.5879	18.326	13.5569	11.8956	7.80178	5.56298
Leprel4	2.56059	2.36289	2.10677	1.80612	1.48742	1.37076
Prdm5	1.23818	1.88014	1.70666	0.66597	0.680446	0.916633
Padi2	1.83825	2.72525	2.55001	0.740079	0.93952	1.34666
Rab37	3.63679	7.4088	4.01146	4.13533	3.35768	1.51347
Cacng1	0.495865	0.910695	0.433451	0.348616	0.077241	0.0669474
Erdr1	201.455	197.791	122.155	136.346	77.2029	139.892
Neurog1	0.367101	0.833019	0.719019	0.279936	0.236282	0.314405
Il3ra	2.27114	1.37801	1.39704	0.735992	0.593273	0.540175
Psat1	61.4407	93.9899	97.9992	68.8662	58.6191	41.9972
Ephx1	0.813311	1.21869	0.862234	0.598261	0.678987	0.459194
Eno3	2.58723	3.29819	2.59448	2.03192	2.06083	1.6746
Plekhn1	2.44341	1.94737	2.36864	0.903409	1.34078	1.35518
Stac3	1.23859	1.43648	0.95112	0.199859	0.518097	0.416541
Ero1l	41.2385	44.9285	30.083	32.7123	29.0067	17.7332
Tspan14	55.6804	45.9791	41.2258	36.1718	34.8097	33.4833
A230052G05Rik	2.70534	3.2807	3.45508	1.43238	2.13973	2.13915
Klhl1	1.62848	1.31572	1.11203	0.454039	0.516148	0.70936
Phgdh	17.4341	21.2843	31.6306	16.8538	12.1409	9.6938
Mipep	10.5594	10.5306	8.06432	5.76421	5.98616	4.75043
Ajap1	17.8953	23.4771	18.2628	17.5828	12.2226	11.1603
Ptgds	5.16489	4.58074	4.39256	3.64431	3.05538	2.23204
Rcn3	7.95387	11.987	9.54664	6.62838	4.77807	4.54991
Fzd9	1.1538	0.900617	1.03971	0.753518	0.564655	0.452985
Vegfa	44.266	66.0467	63.5431	51.0596	32.4342	21.1586
Asic1	37.4514	37.8069	33.182	26.9786	25.8648	28.6244
Col11a2	2.45874	1.00361	2.4852	0.606523	0.932191	0.73628
Tmc3	1.62692	2.32522	1.5511	1.18159	1.25734	1.33665
Vmn1r90	3.47199	2.65644	3.79161	2.72115	3.06138	3.82336
Slc15a2	6.73126	7.24177	2.48341	1.18959	2.07584	2.3812
Stc1	2.37694	1.98357	1.41395	1.45181	1.19452	0.642617
Arap1	0.654168	0.658041	0.985679	0.416371	0.256873	0.304382
Syt13	16.0635	11.2534	11.0018	6.82457	7.82605	9.24481
Hist2h2aa2	1.67043	1.32615	1.38356	1.04363	0.949631	0.638361
Capn11	0.678689	0.428474	2.37989	0.128699	0.235272	0.205984
Grm2	15.3153	14.1228	14.4362	12.3269	8.36765	6.8623
H2-M5	0.548177	0.348984	0.513749	0.275032	0.185004	0.232447
Rgl3	0.457026	0.452412	0.346493	0.277079	0.205586	0.123788
Rgs17	4.23318	4.07793	3.45971	2.56202	2.90039	2.33191
Gm15446	8.70455	10.3918	9.41816	6.74221	4.03053	0.436864
Sox1	0.338012	0.436952	0.380066	0.187979	0.260003	0.199128
Efs	4.74054	6.55561	5.29245	3.36576	2.62606	2.98185
9230110C19Rik	6.25756	9.47075	5.77648	4.19085	4.88714	4.42338
Doc2b	2.44125	3.02688	3.07556	2.13377	1.72193	1.2827
Abcd1	3.8114	3.43038	4.22089	2.06479	2.04031	2.81215
Wdr78	0.540358	0.678051	1.37284	0.244345	0.289533	0.290504
Fus	45.037	26.8851	40.5358	12.9601	17.765	20.558
Gnb3	0.893509	1.34441	0.953298	0.53628	0.376638	0.424913
Marveld1	1.20458	1.57426	1.5156	0.969487	0.825573	0.753076
Fam110a	8.99657	13.624	10.504	8.08689	7.00395	6.72332
Fgd3	0.362529	0.353954	0.332172	0.236452	0.184837	0.177649
Lsp1	1.7367	2.00002	1.73057	1.22375	1.27077	0.738194
Osgep	40.208	31.5819	29.8802	23.2899	21.4181	25.5043
Tcf20	37.9594	50.7952	47.6623	26.7477	29.0427	29.5793
Hist1h4m	48.8949	71.604	48.4109	30.6767	8.23071	0.189974
Rft1	8.20198	7.8349	6.528	5.29615	5.81962	4.95738
Nphp1	4.46469	4.43142	4.36926	3.2621	2.97741	2.8227
Trank1	0.466355	0.78138	0.707877	0.520202	0.332559	0.253264
P4ha1	28.2745	45.5348	30.907	33.1411	22.5941	11.4622
Coq5	19.1418	22.3476	20.4256	14.3895	14.263	14.6015
Ogdhl	22.0693	16.9655	16.6039	13.4263	12.3944	14.5104
Slc1a5	8.30554	10.5083	10.0272	7.05179	5.09352	4.84754
Adm	0.85582	1.57862	1.36105	0.683175	0.558963	0.0547822
9130023H24Rik	3.44702	3.32397	2.96476	2.02054	2.07957	2.3047
Adam23	10.6425	11.6973	11.4662	7.62781	7.92669	8.01263
Eif2s3y	35.1858	41.9765	17.7495	7.9087	13.3439	14.4202
Perm1	1.46219	0.951901	1.29812	0.285428	0.69909	0.965573
2810006K23Rik	3.16196	3.63602	3.19969	1.6919	2.34876	2.18864
Pycr1	6.45088	8.42907	10.067	5.52605	4.54749	4.71699
Olig1	1.10398	0.746636	0.741358	0.300573	0.232358	0.297408
B430203G13Rik	0.567531	0.609563	1.10406	0.273997	0.464157	0.40521
Phf7	2.76492	2.21052	1.87576	1.48586	1.38182	0.882436
Naglu	3.12367	2.61743	2.51853	2.25596	1.61432	1.46693
Smc4	6.97255	7.9179	6.59287	5.25412	5.54373	5.04855
Fam167a	0.355712	0.314325	0.46434	0.195142	0.227645	0.198403
Qdpr	23.7709	22.2666	22.6605	18.8077	17.3453	15.6095
Ehbp1l1	4.05544	3.01511	3.86411	1.39261	1.97081	2.83947
Cdkn3	1.02204	0.893463	0.828453	0.404256	0.71089	0.250627
Wbscr27	1.83624	3.3615	1.99579	1.20073	0.891276	0.480549
Fam183b	1.1519	2.60708	1.21069	0.339445	0.241629	0.0996726
Inpp5f	109.246	99.5728	95.6046	66.2986	72.8866	71.3963
Synm	3.3634	4.09629	3.04844	2.69582	2.39557	2.54839
3110062M04Rik	2.61795	3.44753	2.97526	2.00902	1.6171	2.03954
Macrod1	1.18489	1.37969	1.32101	0.540165	0.45411	0.509418
Enkd1	1.17023	0.741208	1.5207	0.657202	0.544166	0.65262
Rreb1	1.15741	0.748647	0.492515	0.137572	0.159366	0.0987749

## Sheet: Sheet4
Upregulated mRNAs in FUS KO MNs compared to FUS WT
	FPKM
Gene_name	WT-1	WT-2	WT-3	KO-1	KO-2	KO-3
Cxx1a	26.3407	21.5119	25.922	48.4963	44.8832	47.4114
Cxx1c	8.67177	7.92255	6.62686	15.6852	13.3486	16.0358
Cxx1b	28.1515	24.8185	27.6783	51.2626	50.1919	56.1091
Dusp16	3.12871	2.84793	2.67379	4.66601	4.20479	4.16978
Lpxn	0.275645	0.0771293	0.27319	0.59415	0.585953	0.458525
Tnfsf12	0.225275	0.32933	0.428187	1.21474	0.315716	0.618983
Gucy1a3	0.491713	0.684403	0.577071	1.0275	0.976799	0.770634
Tspan7	35.0221	31.4518	37.2619	45.7969	46.7947	45.0365
Gm13251	3.20911	2.51766	3.51119	3.97576	4.56992	5.61079
Mael	0.0798991	0.204872	0.0456194	0.797044	0.63724	0.313942
Tspyl3	3.05448	4.03523	4.42726	6.19267	5.49085	5.16578
Smim24	0.153763	0.320628	0.250909	0.431558	0.635884	0.545111
Mmp2	0.169145	0.208218	0.346729	0.632357	0.576631	0.643652
1700048O20Rik	0.297309	0.270992	0.21755	0.479648	0.818372	0.465209
Pmm2	11.2046	8.27696	11.6558	15.599	19.654	22.7972
Arhgef15	0.206435	0.391346	0.670177	1.22495	1.48844	1.22586
Gpx7	0.767086	0.895133	0.85834	1.29355	1.93227	2.58596
Bphl	5.51346	4.58152	4.6864	7.55967	6.98734	6.8065
Gm21814	0	0	0	0.400281	0.48228	0.740486
Cbx7	16.6646	15.9619	10.9328	54.3966	37.4007	23.4597
Slc7a4	1.16194	0.938238	1.39921	2.13248	2.02851	1.72207
2310003H01Rik	12.3096	10.7009	13.1495	15.8659	15.0252	18.6556
Nckap1l	0.0942027	0.0987125	0.11255	0.348923	0.33971	0.361452
Cdkn2a	0.0833616	0.185043	0.118326	0.661592	0.456772	0.306949
Cyp4f16	3.94643	3.2823	2.83534	4.97236	6.49738	6.20152
Jade1	2.33573	2.02348	2.14105	4.35072	3.57755	2.69549
Tnfrsf11a	0.460308	0.440445	0.271195	1.42416	0.64295	0.4273
Gps2	11.982	10.1594	12.3463	17.1478	18.0824	17.4912
Prima1	8.21914	6.80255	8.09291	10.2323	11.0018	15.1721
Prim1	4.79456	5.4143	5.43348	6.39587	7.32406	7.43962
Brpf3	2.30924	1.42909	2.52484	3.78359	3.4242	5.56061
1700019G17Rik	1.83956	1.53246	1.75515	2.37155	2.45672	2.55351
Taf15	21.8961	17.2245	23.3288	28.437	28.5243	31.5155
Akr1c13	1.4214	0.8624	0.96126	2.54853	2.44937	2.0913
Akr1c19	0.193587	0.384934	0.400424	0.503296	0.825348	1.14874
Rps4l	94.1179	122.322	152.887	234.914	187.702	220.184
Bcar3	0.406265	0.317473	0.412434	0.745623	0.553331	0.703011
Bfsp1	0.202711	0.21095	0.303894	0.625888	0.426974	0.58601
Ralyl	1.3197	0.675079	1.15	1.93109	3.96507	3.28367
Vax2	3.26568	3.64685	5.65111	10.5433	8.31041	6.76855
A730017C20Rik	38.0203	29.6744	40.2073	58.6324	53.4951	57.067
Zfp599	1.49363	1.64636	1.56052	1.84604	2.25862	2.6373
Gm8773	3.55779	3.01285	2.16194	4.67896	6.75991	4.76873
Adora1	1.6038	1.06476	1.16735	1.81426	1.96789	2.22165
Cpq	0.698418	0.571184	0.438461	1.7766	1.72616	1.06565
Tal2	0.127882	0.135712	0.200996	0.283324	0.459438	0.46202
Tph1	0.176528	0.242659	0.0924779	0.531085	0.452343	0.548239
Ddx4	0.408872	0.64644	0.562191	1.09001	1.07436	0.733309
1700125H20Rik	0.259211	0.507496	0.563299	1.44924	1.01981	0.765888
Gpat2	0.176366	0.329624	0.184622	0.474051	0.383732	0.488614
Nipal2	0.489237	0.282305	0.212725	0.553893	0.75648	0.574923
Sema3b	0.150052	0.235491	0.236766	0.339322	0.291585	0.445653
Gpm6a	11.6522	9.02125	8.30216	12.7125	15.7112	13.6496
Filip1	2.72052	1.78501	1.60665	3.63683	3.16185	3.22407
Ghdc	1.89499	1.90829	1.74704	3.68974	3.69251	2.54354
Pcsk1	0.368104	0.434892	0.258759	0.771401	0.640867	0.494599
Pcsk5	0.340076	0.271466	0.29801	0.636653	0.454944	0.432934
Slc30a1	4.82586	4.06567	4.4241	4.65147	7.35462	8.61684
Ttll8	0	0	0	0	0	0
Slc16a9	0.201568	0.104008	0.161986	0.61169	0.273944	0.227696
Scg5	65.308	79.0044	72.439	91.9657	106.205	101.501
Fbxo44	54.609	43.4486	55.844	70.8793	71.1667	85.2152
Gsap	0.10233	0.226248	0.191412	0.473335	0.461752	0.35227
Rasl2-9	0.201717	0.168286	0.203583	0.604845	0.375605	0.436766
Crip3	0.0793373	0.301761	0.29516	0.357245	0.753068	0.406689
Rbm3	221.552	220.74	224.362	339.401	347.577	308.894
Pnma3	0.17883	0.219096	0.158713	0.522289	0.441056	0.400839
Zfp709	0.808859	0.876319	0.592322	1.36402	1.58326	1.33239
Pcmtd1	24.1346	25.57	23.017	29.5117	35.0999	32.2049
Cirbp	95.3818	94.716	110.55	163.709	165.121	160.583
RP24-392D11.2	0.298484	0.394359	0.293599	0.558813	0.908857	0.665133
Syce1	0.217216	0.464739	0.221554	1.0776	1.22929	0.535203
Lipo1	1.79947	2.50009	2.39892	4.93712	5.89189	6.96224
S100a1	0.5744	0.924093	0.781802	2.0951	1.56115	1.25882
Slc22a18	0.0831164	0.188285	0.233841	0.427147	0.320511	0.626153
Edaradd	0.419197	0.365694	0.419425	0.553164	0.611652	0.698831
Sv2c	4.51077	2.55733	2.16795	7.37481	5.56868	3.37893
Pgf	0.288943	0.541906	0.447412	0.836881	0.805629	0.62382
Marveld2	2.69009	2.21988	2.20754	3.4881	3.55588	3.47017
Efcab5	0.23175	0.121977	0.291822	0.574629	0.338881	0.642563
5730409E04Rik	2.025	2.37444	2.45667	3.75311	3.4863	3.1164
Etv1	0.525999	0.525734	0.494366	1.16219	0.784512	0.815347
Ndn	297.085	345.478	329.107	618.359	493.561	407.248
Fmr1nb	1.33797	0.816555	0.328646	1.86172	2.41555	2.22445
Apobec2	0.186541	0.140652	0.271929	0.420302	0.702781	0.363378
Pabpc1l	0.790247	1.53507	0.848858	1.81329	2.10645	2.37593
Tle6	0.283654	0.295872	0.130685	0.784686	0.389181	0.618837
Star	2.97914	2.47488	3.23113	4.17049	4.59134	4.87427
Trap1a	0.903166	0.397496	0.306383	5.65579	3.28445	1.02238
Mageb16	1.7676	2.7004	1.08597	8.42887	5.34506	1.93089
Lims2	0.375846	0.168471	0.221769	0.492322	0.513813	0.627291
Shisa5	11.7135	12.544	12.5604	18.7832	16.2072	16.344
Xlr3a	0.207245	0.0977021	0.0765656	1.34988	1.47023	0.594638
Mt2	1.19383	0.310414	1.79119	2.24886	3.11191	2.80539
Mt1	3.03711	2.05187	8.97002	7.87477	10.4223	12.7937
Henmt1	0.128247	0.139496	0.178932	0.378811	0.365844	0.312779
Tmem176b	9.20202	6.72565	11.9528	15.3158	14.6713	13.4355
Cmbl	1.1619	0.926588	1.4994	2.08971	1.93237	1.90496
Gimap8	1.03141	1.1496	1.26849	1.62493	1.80259	1.66799
Gm10451	0.585822	0.89793	0.555911	1.75767	1.41739	1.28536
Rnf152	0.506554	0.565308	0.706489	0.762399	0.962149	1.45135
Dnajb3	2.80055	3.47891	3.79481	5.32866	4.87651	5.58131
Gm17732	3.22431	2.38508	3.94723	4.51129	4.97256	7.41952
Gabrr2	0.271359	0.0210194	0.143304	0.413279	0.546496	0.798475
Ptk2b	0.34261	0.189512	0.200658	0.52443	0.430323	0.383359
Stxbp6	0.0588503	0.0775149	0.0592402	0.877645	0.145597	0.123153
Gpr165	0.220296	0.185893	0.249677	0.361928	0.517362	0.679156
Exosc5	4.47793	4.47644	5.38331	6.80861	6.64512	7.59269
