# Supplementary material for: A Regulatory Circuitry Between Gria2, miR-409, and miR-495 Is Affected by ALS FUS Mutation in ESC-Derived Motor Neurons
Source: Mol Neurobiol. 2018 Feb 12;55(10):7635–51. doi: 10.1007/s12035-018-0884-4 (PMC6132778; doi:10.1007/s12035-018-0884-4)
Supplement: Supplementary file 6 — (XLSX 159 kb) [file 12035_2018_884_MOESM6_ESM.xlsx]

## Sheet: Sheet0
Molecular Neurobiology A regulatory circuitry between Gria2, miR-409 and miR-495 is affected by ALS FUS mutation in ESC-derived motor neurons Davide Capauto (1,2), Alessio Colantoni (2), Lei Lu (3), Tiziana Santini (1), Giovanna Peruzzi (1), Silvia Biscarini (1,2), Mariangela Morlando (2), Neil A. Shneider (3), Elisa Caffarelli (4), Pietro Laneve (1,*), Irene Bozzoni (1,2,4,5,*). 1 Center for Lif…

## Sheet: Biological processes FUS HOMO
Functional categories enriched within the genes with altered expression levels in FUS HOMO MNs
Category	Term	Count	%	PValue	Genes	List Total	Pop Hits	Pop Total	Fold Enrichment	Bonferroni	Benjamini	FDR
GOTERM_BP_DIRECT	GO:0006810~transport	51	12.7182	3.81203e-35	SLC9A9, XPO1, CRABP1, GABRB2, ACBD5, HOOK3, AP1S3, TRIAP1, CEP290, VPS13A, RANBP2, MYO6, TRPM7, CYCT, FMR1, DYNLT3, A230046K03RIK, SLC7A11, BICD1, NME4, SLC25A33, VAMP7, LYST, RYR1, TRAPPC5, SLC25A37, THOC2, KPNA3, SLC39A10, SNX17, TRIM72, ARFGEF1, CHMP2B, SLC4A7, SLC35F4, EXOC5, TMEM30A, LAPTM4A, OSBPL8, SLC12A5, LIN7C, GRIA4, ATP11C, ABCB7, EPS15, SLC16A4, CADPS2, GRIA2, SLC7A3, FYTTD1, CACNA1E	353	4459	335470	10.8696	6.07637e-32	6.07637e-32	6.38039e-32
GOTERM_BP_DIRECT	GO:0006355~regulation of transcription, DNA-templated	64	15.9601	7.54018e-28	GPBP1, ZFP40, NAA15, CITED1, PNN, FUBP1, GM14391, SUPT16, MED29, PHTF2, CEP290, GM14399, NFIL3, KDM7A, LRIF1, SCAI, MED13, PURB, RBPMS, ZFP81, TAF13, PRDM9, MAPK8, SMARCA1, NFE2L3, RNF20, CLOCK, ZFP62, LCORL, SRSF10, CREM, ZFP69, BDP1, ZFP68, ZFP560, ZFP763, MYBL1, AI987944, MYCBP2, HOXA1, HEXIM1, NR1D2, RB1CC1, TRP53INP1, ZFP292, PHF20L1, USP34, ZMYM2, ZBTB41, BRCA2, ZFP445, ZFP606, FAM208A, STA…	353	11026	335470	5.51621	1.20191e-24	6.00953e-25	1.26204e-24
GOTERM_BP_DIRECT	GO:0016310~phosphorylation	25	6.23441	1.36997e-23	CDK19, CDK1, NADK2, PRPF4B, ROCK1, PIK3C2A, TAOK1, ROCK2, TRPM7, NEK1, PPIP5K2, MAP4K1, WNK3, UHMK1, NME4, EPHA5, MAP3K2, MAP3K8, PIKFYVE, GRK4, UCK1, MAPK8, NIM1K, AATK, GRK1	353	1139	335470	20.8591	2.18373e-20	7.27909e-21	2.29298e-20
GOTERM_BP_DIRECT	GO:0007049~cell cycle	23	5.73566	2.46683e-14	CDK1, HAUS3, PDS5B, GNAI1, NEK1, SMC5, CETN3, DYNLT3, BRCA2, APPL1, CCNG1, SMC2, SMC3, NIPBL, RIF1, NSL1, RB1CC1, MAP3K8, KIF20B, KLHL21, SMC1A, SPIN2C, SEPT7	353	2380	335470	9.18396	3.92872e-11	9.82181e-12	4.12559e-11
GOTERM_BP_DIRECT	GO:0006351~transcription, DNA-templated	45	11.2219	1.88626e-13	ZFP62, LCORL, GPBP1, CREM, BDP1, NAA15, MYBL1, ZKSCAN2, CITED1, PNN, MYCBP2, FUBP1, HOXA1, SUPT16, HEXIM1, MED29, NR1D2, RB1CC1, PHTF2, CEP290, TRP53INP1, ZFP292, NFIL3, KDM7A, ZMYM2, LRIF1, SCAI, ZBTB41, MED13, HLTF, ZFP445, PURB, POLR3E, FAM208A, STAT2, ATRX, TAF13, RBPMS, PRDM9, ZFP182, ZFP488, SMARCA1, NFE2L3, MPHOSPH8, CLOCK	353	11417	335470	3.74576	3.00671e-10	6.01342e-11	3.15714e-10
GOTERM_BP_DIRECT	GO:0006974~cellular response to DNA damage stimulus	21	5.23691	1.1941e-11	BOD1L, ERCC6L2, SHPRH, TAOK1, NEK1, FMR1, SMC5, SMC6, BRCA2, WRN, SMC3, PITHD1, ATRX, NABP1, NIPBL, SUPT16, RIF1, PARG, SMC1A, CLOCK, REV3L	353	2625	335470	7.60272	1.9034e-08	3.17233e-09	1.99863e-08
GOTERM_BP_DIRECT	GO:0006468~protein phosphorylation	20	4.98753	1.14467e-10	IRAK2, CDK19, CDK1, PRPF4B, ROCK1, TAOK1, ROCK2, TRPM7, NEK1, MAP4K1, WNK3, UHMK1, EPHA5, MAP3K2, MAP3K8, GRK4, MAPK8, NIM1K, AATK, GRK1	353	2660	335470	7.14541	1.82461e-07	2.60658e-08	1.9159e-07
GOTERM_BP_DIRECT	GO:0006915~apoptotic process	20	4.98753	3.46164e-09	DCC, CDK1, HTATIP2, ROCK1, TAOK1, CYCT, LGALS1, LGALS7, PURB, CITED1, TAX1BP1, TRIAP1, PRUNE2, TIA1, TNFAIP8, MAP3K8, BNIP3L, TRP53INP1, RBM25, AATK	353	3280	335470	5.79476	5.51785e-06	6.89732e-07	5.79393e-06
GOTERM_BP_DIRECT	GO:0048511~rhythmic process	8	1.99501	1.18047e-08	NR1D2, ROCK2, UBE3A, CREM, MAPK8, GRIN3A, NFIL3, CLOCK	353	250	335470	30.4109	1.88166e-05	2.09075e-06	1.97582e-05
GOTERM_BP_DIRECT	GO:0051301~cell division	18	4.48878	2.35497e-08	CDK19, CDK1, HAUS3, PDS5B, PDS5A, GNAI1, NEK1, CETN3, DYNLT3, SMC5, CCNG1, SMC2, SMC3, NSL1, KIF20B, KLHL21, SMC1A, SEPT7	353	2937	335470	5.82435	3.75375e-05	3.75381e-06	3.94163e-05
GOTERM_BP_DIRECT	GO:0015031~protein transport	19	4.73815	3.95227e-08	XPO1, MYO6, SNX17, LIN7C, KTN1, A230046K03RIK, ARFGEF1, HOOK3, CHMP2B, EPS15, AP1S3, CADPS2, VAMP7, LYST, CEP290, VPS13A, RANBP2, EXOC5, KPNA3	353	3430	335470	5.26427	6.29972e-05	5.72719e-06	6.61512e-05
GOTERM_BP_DIRECT	GO:0006811~ion transport	10	2.49377	9.97386e-08	SLC9A9, GRIA2, TRPM7, GABRB2, SLC39A10, SLC12A5, RYR1, SLC4A7, CACNA1E, GRIA4	353	721	335470	13.1809	0.000158971	1.32485e-05	0.000166937
GOTERM_BP_DIRECT	GO:0007067~mitotic nuclear division	15	3.74065	1.37031e-07	CDK1, HAUS3, PDS5B, NEK1, CETN3, DYNLT3, SMC5, CCNG1, SMC2, SMC3, NSL1, KIF20B, KLHL21, SMC1A, SEPT7	353	2206	335470	6.46197	0.000218403	1.68019e-05	0.000229355
GOTERM_BP_DIRECT	GO:0060271~cilium morphogenesis	11	2.74314	1.64213e-07	SCLT1, TROVE2, RPGR, NEK1, DZIP1, DYNC2H1, ALMS1, CEP290, IFT81, PCM1, SEPT7	353	1010	335470	10.3502	0.000261721	1.86967e-05	0.000274851
GOTERM_BP_DIRECT	GO:0007275~multicellular organism development	18	4.48878	2.05213e-07	DCC, BMP4, ZMYM2, HTATIP2, DZIP1, NAA15, FZD3, RICTOR, MDK, CITED1, HOXA1, SEMA6D, DYNC2H1, SEMA3D, MTURN, RYR1, IFT81, C77370	353	3427	335470	4.99157	0.000327056	2.1807e-05	0.000343474
GOTERM_BP_DIRECT	GO:0006629~lipid metabolic process	13	3.2419	3.82746e-07	FAR1, PNPLA8, AGPS, SERAC1, EHHADH, ALMS1, CBR4, PLCB1, HADH, ACSL4, PNPLA3, PLCXD2, SLC27A5	353	1712	335470	7.21637	0.000609912	3.81304e-05	0.00064062
GOTERM_BP_DIRECT	GO:0030030~cell projection organization	7	1.74564	4.82875e-07	TROVE2, RPGR, NEK1, DYNC2H1, CEP290, IFT81, PCM1	353	267	335470	24.9153	0.000769407	4.52756e-05	0.00080821
GOTERM_BP_DIRECT	GO:0006281~DNA repair	18	4.48878	6.91914e-07	BOD1L, PDS5B, ERCC6L2, SHPRH, PDS5A, TAOK1, SMC5, SMC6, BRCA2, WRN, SMC3, ATRX, NABP1, SUPT16, SMC1A, INO80E, PARP2, REV3L	353	3747	335470	4.56528	0.0011023	6.1271e-05	0.00115809
GOTERM_BP_DIRECT	GO:0006631~fatty acid metabolic process	8	1.99501	2.98004e-06	PRKAR2B, PNPLA8, EHHADH, CREM, CBR4, HADH, ACSL4, SLC27A5	353	570	335470	13.3381	0.00473892	0.000249978	0.00498772
GOTERM_BP_DIRECT	GO:0030154~cell differentiation	14	3.49127	3.00198e-06	BMP4, HTATIP2, DZIP1, NAA15, MYBL1, NHS, MDK, CITED1, PURB, RGS20, SEMA6D, SEMA3D, IFT81, PTBP3	353	2473	335470	5.38001	0.00477373	0.000239229	0.00502444
GOTERM_BP_DIRECT	GO:0007399~nervous system development	12	2.99252	9.4256e-06	DCC, EPHA5, KDM7A, HOXA1, CCDC88A, SEMA6D, NAV2, FMR1, SEMA3D, VPS13A, FZD3, C77370	353	1959	335470	5.82138	0.0149122	0.000715195	0.0157749
GOTERM_BP_DIRECT	GO:0055114~oxidation-reduction process	13	3.2419	9.87415e-06	HSD3B2, KDM7A, HTATIP2, CYCT, EHHADH, CBR4, ALDH1L2, FAR1, AGPS, FAM213A, DPYD, HADH, DHTKD1	353	2357	335470	5.24159	0.0156163	0.000715175	0.0165256
GOTERM_BP_DIRECT	GO:0008152~metabolic process	15	3.74065	2.10925e-05	HSD3B2, NADK2, GSTA4, EHHADH, WRN, HLTF, ALDH1L2, PNPLA3, DCT, PNPLA8, UCK1, DHTKD1, ACSL4, SUCLA2, SLC27A5	353	3427	335470	4.15964	0.0330628	0.00146075	0.0352977
GOTERM_BP_DIRECT	GO:0051276~chromosome organization	6	1.49626	9.10761e-05	RLF, BRCA2, POT1B, SMC1A, SMC2, SMC3	353	419	335470	13.6087	0.135135	0.00603098	0.152329
GOTERM_BP_DIRECT	GO:0016569~covalent chromatin modification	7	1.74564	9.85354e-05	ATRX, KDM7A, PRDM9, DEK, SMARCA1, HLTF, RNF20	353	684	335470	9.7257	0.145358	0.00626323	0.164796
GOTERM_BP_DIRECT	GO:0045893~positive regulation of transcription, DNA-templated	18	4.48878	0.000102721	BMP4, KDM7A, GPBP1, NAA15, BRCA2, MED13, MDK, CITED1, PHIP, MAP3K2, NR1D2, TRP53INP1, CEP290, NFE2L3, PLCB1, SMARCA1, RNF20, CLOCK	353	5545	335470	3.08496	0.151042	0.00627814	0.171791
GOTERM_BP_DIRECT	GO:0006397~mRNA processing	13	3.2419	0.000194742	SF3B1, PRPF4B, SRSF10, SREK1, FMR1, PTBP3, PLCB1, THOC2, RBM25, TSEN15, LUC7L3, PNN, RBM26	353	3229	335470	3.82608	0.266882	0.0114322	0.32545
GOTERM_BP_DIRECT	GO:0042493~response to drug	10	2.49377	0.000197902	XPO1, CDK1, MYO6, LGALS1, LYST, SLC12A5, FZD3, DPYD, HADH, MDK	353	1876	335470	5.06578	0.270566	0.0112041	0.330722
GOTERM_BP_DIRECT	GO:0010628~positive regulation of gene expression	11	2.74314	0.000399205	FUBP1, BMP4, CDK1, ITGB8, ROCK2, TRP53INP1, MAPK8, AGO3, NFIL3, AGER, CITED1	353	2524	335470	4.14174	0.470838	0.0217078	0.666075
GOTERM_BP_DIRECT	GO:0006887~exocytosis	7	1.74564	0.000504375	CADPS2, PIK3C2A, VAMP7, LIN7C, EXOC5, TRIM72, UNC13B	353	931	335470	7.14541	0.552544	0.0264498	0.840856
GOTERM_BP_DIRECT	GO:0007064~mitotic sister chromatid cohesion	5	1.24688	0.000580549	NIPBL, PDS5B, PDS5A, SMC1A, SMC3	353	355	335470	13.3851	0.603732	0.0294187	0.967268
GOTERM_BP_DIRECT	GO:0007165~signal transduction	20	4.98753	0.000678121	IRAK2, GPR162, SPOCK3, GNAI1, SNX17, OLFR613, FZD3, AKAP9, MYO9A, GPR151, SMC3, STAT2, ARHGAP5, REM2, MAP3K8, GRK4, MAPK8, GNG4, PLCB1, GRK1	353	7767	335470	2.44712	0.660843	0.0332259	1.12897
GOTERM_BP_DIRECT	GO:0008380~RNA splicing	10	2.49377	0.00079306	SF3B1, PRPF4B, SRSF10, SREK1, FMR1, PTBP3, THOC2, RBM25, LUC7L3, PNN	353	2281	335470	4.16633	0.717659	0.0375974	1.31913
GOTERM_BP_DIRECT	GO:0009968~negative regulation of signal transduction	4	0.997506	0.00111455	RGS20, SCAI, SOCS4, RGS9BP	353	190	335470	20.0072	0.830953	0.0509385	1.8492
GOTERM_BP_DIRECT	GO:0001932~regulation of protein phosphorylation	5	1.24688	0.00118945	PHIP, PRKAR2B, CCDC88A, RICTOR, STAT2	353	431	335470	11.0248	0.849998	0.0527603	1.97231
GOTERM_BP_DIRECT	GO:0002376~immune system process	4	0.997506	0.00120066	MARCH1, IFITM2, MAP3K8, POLR3E	353	195	335470	19.4942	0.852657	0.0518043	1.99072
GOTERM_BP_DIRECT	GO:0051028~mRNA transport	5	1.24688	0.00121858	XPO1, FYTTD1, FMR1, RANBP2, THOC2	353	434	335470	10.9486	0.856813	0.051174	2.02016
GOTERM_BP_DIRECT	GO:0015914~phospholipid transport	4	0.997506	0.00146374	TRIAP1, OSBPL8, ATP11C, TMEM30A	353	209	335470	18.1883	0.903181	0.0595953	2.42192
GOTERM_BP_DIRECT	GO:0016567~protein ubiquitination	12	2.99252	0.00158106	MARCH1, KLHL7, UBE3A, WWP1, UBA6, KLHL21, RC3H2, SOCS4, TRIM72, TRIM23, TNFAIP1, MYCBP2	353	3562	335470	3.20159	0.919718	0.0626251	2.61364
GOTERM_BP_DIRECT	GO:0007283~spermatogenesis	11	2.74314	0.00165014	ATRX, PRDM9, HIST1H1A, NEK1, CREM, DZIP1, TSGA10, BRCA2, IFT81, AKAP9, CLOCK	353	3051	335470	3.42633	0.928101	0.0636933	2.72634
GOTERM_BP_DIRECT	GO:0043066~negative regulation of apoptotic process	14	3.49127	0.00212702	BMP4, CDK1, NAA15, ALMS1, WNK3, CCNG1, TAX1BP1, PHIP, TRIAP1, RB1CC1, BNIP3L, MAPK8, MDM4, GRK1	353	4844	335470	2.74665	0.966428	0.0794485	3.50113
GOTERM_BP_DIRECT	GO:0060996~dendritic spine development	4	0.997506	0.00224552	FMR1, SLC12A5, UBA6, ACSL4	353	243	335470	15.6435	0.972218	0.0817803	3.69275
GOTERM_BP_DIRECT	GO:0050896~response to stimulus	3	0.74813	0.00252913	RPGR, RGS9BP, GRK1	353	70	335470	40.7289	0.982342	0.0896017	4.14993
GOTERM_BP_DIRECT	GO:0061024~membrane organization	4	0.997506	0.00260099	CCDC88A, CRB1, RALGAPB, EXOC5	353	256	335470	14.8491	0.984257	0.0900354	4.26544
GOTERM_BP_DIRECT	GO:0042384~cilium assembly	10	2.49377	0.00279032	SCLT1, RPGR, NEK1, DZIP1, DYNC2H1, ALMS1, CEP290, IFT81, EXOC5, PCM1	353	2749	335470	3.45704	0.988368	0.0942368	4.56914
GOTERM_BP_DIRECT	GO:0050729~positive regulation of inflammatory response	4	0.997506	0.0029583	CDK19, ADAM8, AGER, CLOCK	353	268	335470	14.1842	0.991107	0.0975694	4.83786
GOTERM_BP_DIRECT	GO:0000722~telomere maintenance via recombination	4	0.997506	0.00327785	SMC5, SMC6, BRCA2, WRN	353	278	335470	13.674	0.994665	0.105375	5.34705
GOTERM_BP_DIRECT	GO:0030330~DNA damage response, signal transduction by p53 class mediator	4	0.997506	0.003724	ATRX, TRIAP1, MYO6, MDM4	353	291	335470	13.0631	0.997387	0.116531	6.05369
GOTERM_BP_DIRECT	GO:0032956~regulation of actin cytoskeleton organization	5	1.24688	0.00378919	EPHA5, CCDC88A, ROCK1, ROCK2, RICTOR	353	595	335470	7.98605	0.997646	0.116177	6.15653
GOTERM_BP_DIRECT	GO:0006357~regulation of transcription from RNA polymerase II promoter	12	2.99252	0.00393343	BRWD3, PHIP, FUBP1, HOXA1, TAF13, LCORL, DEK, MYBL1, MED13, HLTF, NFE2L3, CITED1	353	4016	335470	2.83966	0.998131	0.118072	6.38369
GOTERM_BP_DIRECT	GO:0035634~response to stilbenoid	2	0.498753	0.00419051	FGL1, IDI1	353	4	335470	475.17	0.998761	0.123001	6.78729
GOTERM_BP_DIRECT	GO:0030336~negative regulation of cell migration	7	1.74564	0.0042698	TMEFF2, GTPBP4, OSBPL8, SCAI, TRP53INP1, RNF20, AGER	353	1425	335470	4.66834	0.998909	0.122928	6.91143
GOTERM_BP_DIRECT	GO:2000114~regulation of establishment of cell polarity	4	0.997506	0.00476695	ROCK1, KIF20B, RICTOR, ARFGEF1	353	318	335470	11.954	0.999508	0.133862	7.68629
GOTERM_BP_DIRECT	GO:0090316~positive regulation of intracellular protein transport	4	0.997506	0.00509927	KIF5B, KIF20B, CEP290, PCM1	353	326	335470	11.6606	0.999711	0.140073	8.20088
GOTERM_BP_DIRECT	GO:0010468~regulation of gene expression	7	1.74564	0.00518894	BMP4, NIPBL, UBXN2A, RC3H2, MAPK8, RICTOR, THOC2	353	1487	335470	4.47369	0.99975	0.13996	8.33926
GOTERM_BP_DIRECT	GO:0006869~lipid transport	5	1.24688	0.0052083	NME4, TRIAP1, OSBPL8, ATP11C, TMEM30A	353	652	335470	7.28788	0.999757	0.138119	8.36911
GOTERM_BP_DIRECT	GO:0042752~regulation of circadian rhythm	5	1.24688	0.00632153	NR1D2, ROCK2, UBE3A, CREM, MAPK8	353	690	335470	6.88652	0.999959	0.162507	10.0704
GOTERM_BP_DIRECT	GO:0007569~cell aging	4	0.997506	0.00654883	CDK1, BRCA2, WRN, POT1B	353	357	335470	10.6481	0.999972	0.165207	10.414
GOTERM_BP_DIRECT	GO:0007605~sensory perception of sound	7	1.74564	0.0074524	HOXA1, NIPBL, MYO6, TSPEAR, GABRB2, NAV2, ALMS1	353	1604	335470	4.14737	0.999993	0.182983	11.7681
GOTERM_BP_DIRECT	GO:0045892~negative regulation of transcription, DNA-templated	13	3.2419	0.00807735	BMP4, CREM, NOSTRIN, CITED1, PURB, NIPBL, NR1D2, HEXIM1, ZFP488, WWP1, PLCB1, CLOCK, MPHOSPH8	353	5076	335470	2.43389	0.999998	0.193829	12.6934
GOTERM_BP_DIRECT	GO:0007420~brain development	8	1.99501	0.00935413	NIPBL, BRCA2, WRN, SMARCA1, PLCB1, SLC7A11, CITED1, AATK	353	2201	335470	3.45421	1	0.217753	14.5554
GOTERM_BP_DIRECT	GO:0030900~forebrain development	5	1.24688	0.0101764	ATRX, BMP4, DYNC2H1, PCDH9, TOP2B	353	793	335470	5.99206	1	0.231237	15.7347
GOTERM_BP_DIRECT	GO:0007186~G-protein coupled receptor signaling pathway	7	1.74564	0.0107733	GPR162, RGS20, GNAI1, OLFR613, FZD3, GNG4, GPR151	353	1740	335470	3.82321	1	0.239715	16.5812
GOTERM_BP_DIRECT	GO:0098609~cell-cell adhesion	5	1.24688	0.0113793	EPS15, MYO6, MYO1B, SERBP1, TAGLN2	353	819	335470	5.80183	1	0.248016	17.4324
GOTERM_BP_DIRECT	GO:0003333~amino acid transmembrane transport	3	0.74813	0.0116272	SLC7A3, SLC38A6, SLC7A11	353	154	335470	18.5131	1	0.249342	17.7783
GOTERM_BP_DIRECT	GO:0006897~endocytosis	7	1.74564	0.0122615	EPS15, STON2, MYO6, PIK3C2A, VAMP7, NOSTRIN, EEA1	353	1790	335470	3.71641	1	0.257672	18.657
GOTERM_BP_DIRECT	GO:0051607~defense response to virus	5	1.24688	0.012684	IFITM2, LYST, BNIP3L, POLR3E, STAT2	353	846	335470	5.61667	1	0.261915	19.2375
GOTERM_BP_DIRECT	GO:0007626~locomotory behavior	6	1.49626	0.0152583	GMFB, MYO6, NAV2, UBA6, VPS13A, CACNA1E	353	1365	335470	4.17732	1	0.302623	22.6906
GOTERM_BP_DIRECT	GO:0051321~meiotic cell cycle	3	0.74813	0.0178285	PRDM9, SMC1A, SMC3	353	193	335470	14.7721	1	0.340043	25.9994
GOTERM_BP_DIRECT	GO:0043065~positive regulation of apoptotic process	9	2.24439	0.0178956	BMP4, CDK19, TRPM7, BNIP3L, TRP53INP1, MAPK8, ANXA5, UNC13B, AGER	353	3099	335470	2.75994	1	0.337145	26.0839
GOTERM_BP_DIRECT	GO:0006812~cation transport	3	0.74813	0.0194145	SLC9A9, TRPM7, ATP13A3	353	202	335470	14.114	1	0.356064	27.9742
GOTERM_BP_DIRECT	GO:0007268~chemical synaptic transmission	6	1.49626	0.0222017	STON2, MYO6, GRIA2, SLC12A5, GRIA4, UNC13B	353	1506	335470	3.78621	1	0.391684	31.3253
GOTERM_BP_DIRECT	GO:0055085~transmembrane transport	8	1.99501	0.0223256	SLC9A9, SLC16A4, TRPM7, SLC39A10, SLC12A5, RYR1, CACNA1E, ABCB7	353	2635	335470	2.88528	1	0.38922	31.4708
GOTERM_BP_DIRECT	GO:0030335~positive regulation of cell migration	7	1.74564	0.0242209	BMP4, ARHGAP5, SEMA3D, MAPK8, CPNE3, FURIN, AGER	353	2093	335470	3.17839	1	0.410307	33.6607
GOTERM_BP_DIRECT	GO:0051493~regulation of cytoskeleton organization	3	0.74813	0.0257064	ROCK1, TAOK1, MYCBP2	353	235	335470	12.132	1	0.425062	35.331
GOTERM_BP_DIRECT	GO:0006816~calcium ion transport	4	0.997506	0.0269507	TRPM7, RYR1, CACNA1E, GRIN3A	353	609	335470	6.24197	1	0.436176	36.6996
GOTERM_BP_DIRECT	GO:0006508~proteolysis	6	1.49626	0.0274173	CAPN7, UFSP2, ADAM8, USP34, FURIN, XRCC6BP1	353	1594	335470	3.57719	1	0.437576	37.2057
GOTERM_BP_DIRECT	GO:0046777~protein autophosphorylation	8	1.99501	0.0285723	IRAK2, HTATIP2, TRPM7, MAP4K1, WNK3, UHMK1, GRK1, AATK	353	2775	335470	2.73972	1	0.447004	38.4422
GOTERM_BP_DIRECT	GO:0051453~regulation of intracellular pH	3	0.74813	0.036088	SLC9A9, SLC9A5, SLC4A7	353	283	335470	10.0743	1	0.523658	45.9462
GOTERM_BP_DIRECT	GO:0007612~learning	4	0.997506	0.036421	GMFB, PRKAR2B, SLC12A5, UBA6	353	684	335470	5.55754	1	0.52252	46.258
GOTERM_BP_DIRECT	GO:0042462~eye photoreceptor cell development	3	0.74813	0.0386388	RPGR, CRB1, CEP290	353	294	335470	9.69735	1	0.539505	48.2912
GOTERM_BP_DIRECT	GO:0030261~chromosome condensation	2	0.498753	0.0411259	CDK1, SMC2	353	40	335470	47.517	1	0.557958	50.4852
GOTERM_BP_DIRECT	GO:0007017~microtubule-based process	4	0.997506	0.0430873	KIF5B, LYST, TUBE1, TUBA1C	353	734	335470	5.17896	1	0.570803	52.1535
GOTERM_BP_DIRECT	GO:0002052~positive regulation of neuroblast proliferation	3	0.74813	0.0432749	DCT, FZD3, MAPK8	353	313	335470	9.10869	1	0.568069	52.3102
GOTERM_BP_DIRECT	GO:0006406~mRNA export from nucleus	4	0.997506	0.0435677	SRSF10, FYTTD1, BC005561, THOC2	353	738	335470	5.15089	1	0.56628	52.554
GOTERM_BP_DIRECT	GO:0045740~positive regulation of DNA replication	3	0.74813	0.0442851	CDK1, MAPK8, TNFAIP1	353	317	335470	8.99375	1	0.568095	53.1461
GOTERM_BP_DIRECT	GO:0009267~cellular response to starvation	4	0.997506	0.0447615	CADPS2, PIK3C2A, WRN, RRAGD	353	746	335470	5.09566	1	0.567872	53.5354
GOTERM_BP_DIRECT	GO:0007623~circadian rhythm	4	0.997506	0.0450239	CREM, DPYD, NFIL3, CLOCK	353	748	335470	5.08203	1	0.565899	53.7487
GOTERM_BP_DIRECT	GO:0042176~regulation of protein catabolic process	3	0.74813	0.0486084	XPO1, UBXN2A, FURIN	353	334	335470	8.53599	1	0.59035	56.5701
GOTERM_BP_DIRECT	GO:0039694~viral RNA genome replication	2	0.498753	0.0491464	ROCK2, EEA1	353	48	335470	39.5975	1	0.590392	56.9793
GOTERM_BP_DIRECT	GO:0006814~sodium ion transport	3	0.74813	0.0493728	SLC9A9, SLC9A5, SLC4A7	353	337	335470	8.46	1	0.588077	57.1505

## Sheet: Cellular component FUS HOMO
Functional categories enriched within the genes with altered expression levels in FUS HOMO MNs
Category	Term	Count	%	PValue	Genes	List Total	Pop Hits	Pop Total	Fold Enrichment	Bonferroni	Benjamini	FDR
GOTERM_CC_DIRECT	GO:0016020~membrane	134	33.4165	1.35775e-54	SLC9A9, XPO1, GABRB2, NAA15, GRIN3A, MEGF11, ACBD5, PNN, GM21092, PRKAR2B, VPS13C, AGPS, WWP1, DYNC2H1, RC3H2, CEP290, ADAM8, GNG4, PQLC3, TMEFF2, GTPBP4, MYO6, ROCK1, KIF5B, ROCK2, FMR1, TMEM200A, MED13, PCM1, PNPLA3, BICD1, NME4, PNPLA8, SLC25A33, VAMP7, SERBP1, REM2, RYR1, UNC13B, SEPT7, IFITM2, GNAI1, SLC38A6, MAP4K1, NOSTRIN, TRIM72, MYO9A, ARFGEF1, CHMP2B, IL12RB2, EIF3A, CRB1, SLC35F4, TME…	363	28773	371627	4.76782	5.45814e-52	5.45814e-52	1.89517e-51
GOTERM_CC_DIRECT	GO:0005737~cytoplasm	166	41.3965	3.23528e-35	XPO1, CRABP1, DZIP1, NAA15, PNISR, ALDH1L2, CITED1, CEP70, PNN, HOOK3, KLHL7, PRKAR2B, TIA1, WWP1, MAP3K8, DYNC2H1, RC3H2, CEP290, HADH, ADAM8, GTPBP4, MYO6, ROCK1, KIF5B, ROCK2, SRP54B, FMR1, PKIB, WNK3, SOCS4, PCM1, PNPLA3, NEBL, PNPLA8, NABP1, RBPMS, LYST, VAMP7, SERBP1, PCMTD2, TNFAIP8, SNTG1, RYR1, MAPK8, NFE2L3, SEPT7, UNC13B, TNFAIP1, GNAI1, NEK1, MAP4K1, UBA6, NOSTRIN, UBE2V2, AKAP11, RRA…	363	64946	371627	2.61671	1.30058e-32	6.50291e-33	4.51586e-32
GOTERM_CC_DIRECT	GO:0005634~nucleus	160	39.9002	1.42814e-34	XPO1, PRPF4B, DZIP1, NAA15, PNISR, ACBD5, CITED1, PNN, KLHL7, UBXN2A, MED29, TIA1, WWP1, PHTF2, CEP290, PTBP3, METTL21C, LUC7L3, GTPBP4, MYO6, ROCK2, SRP54B, FMR1, PKIB, MED13, PITHD1, CTDSPL2, NABP1, RBPMS, PRDM9, SERBP1, SNTG1, MAPK8, SMARCA1, NFE2L3, RNF20, SEPT7, TNFAIP1, SRSF10, GNAI1, NEK1, NOSTRIN, UBE2V2, MYBL1, RRAGD, CCNG1, ARFGEF1, TTC3, UHMK1, ADAP1, CHMP2B, HOXA1, TROVE2, EIF3A, NIPB…	363	61413	371627	2.66723	5.74112e-32	1.91371e-32	1.99342e-31
GOTERM_CC_DIRECT	GO:0005856~cytoskeleton	36	8.97756	2.99387e-22	HAUS3, ERCC6L2, GNAI1, CEP57L1, NEK1, SNX17, DZIP1, CETN3, NOSTRIN, AKAP9, CEP70, HOOK3, FRMD3, EIF3A, CEP170, DYNC2H1, KLHL21, TUBE1, CEP290, TUBA1C, FGD4, CDK1, SCLT1, RPGR, KIF5B, ROCK1, ROCK2, DYNLT3, BRCA2, PCM1, SLC7A11, EML5, RIF1, SNTG1, KIF20B, SEPT7	363	4042	371627	9.11815	1.20354e-19	3.00884e-20	4.1789e-19
GOTERM_CC_DIRECT	GO:0042995~cell projection	22	5.48628	2.14102e-21	MYO6, CCDC88A, RPGR, ROCK1, TSPEAR, DZIP1, SLC12A5, FMR1, GRIA4, PCM1, ANXA5, MDK, EPHA5, DYNC2H1, KIF20B, SLC4A7, CEP290, IFT81, SEPT7, AATK, FGD4, DTNA	363	1002	371627	22.4779	8.6069e-19	1.72138e-19	2.98847e-18
GOTERM_CC_DIRECT	GO:0005694~chromosome	21	5.23691	1.75375e-18	BOD1L, PRPF4B, HIST1H1B, HIST1H1A, FMR1, SMC5, DYNLT3, SMC6, SMC2, SMC3, FAM208A, ATRX, PRDM9, SUPT16, RIF1, NSL1, SMC1A, TOP2B, SEPT7, CLOCK, MPHOSPH8	363	1207	371627	17.812	7.05009e-16	1.17501e-16	2.44792e-15
GOTERM_CC_DIRECT	GO:0005886~plasma membrane	72	17.9551	1.78015e-13	SLC9A9, GPR162, SLC9A5, GABRB2, OLFR613, MEGF11, KLHL7, PRKAR2B, WWP1, DYNC2H1, ADAM8, PLCB1, GNG4, MYO6, CCDC88A, PCDHB5, ROCK1, ROCK2, TRPM7, PIK3C2A, FMR1, MPP5, SLC7A11, XRCC6BP1, RIF1, SERBP1, VAMP7, REM2, RYR1, UNC13B, SEPT7, DCC, GNAI1, IFITM2, SLC39A10, CRLF2, SLC38A6, NOSTRIN, TRIM72, CHMP2B, ADAP1, CRB1, SLC4A7, ZDHHC20, TMEM30A, DTNA, PLP2, LAPTM4A, PDS5A, MYO1B, SLC12A5, LIN7C, FZD3, …	363	28244	371627	2.6098	7.15434e-11	1.02205e-11	2.48412e-10
GOTERM_CC_DIRECT	GO:0031410~cytoplasmic vesicle	18	4.48878	1.9121e-10	MYO6, CCDC88A, PIK3C2A, SNX17, NOSTRIN, EEA1, TRIM72, BICD1, SYNGR3, MARCH1, AP1S3, RGS20, CADPS2, VAMP7, PIKFYVE, SLC4A7, TRP53INP1, TMEM30A	363	2278	371627	8.08946	7.68663e-08	9.60828e-09	2.66894e-07
GOTERM_CC_DIRECT	GO:0005622~intracellular	48	11.9701	5.56424e-09	GNAI1, ZFP40, ZFP69, ZFP68, ZFP560, DCDC2C, MAP4K1, ZFP763, TRIM72, BC005561, AI987944, CHMP2B, ARHGAP5, GM14391, VPS13C, PIKFYVE, GM14399, RANBP2, NEMF, IRAK2, CAPN7, ROCK1, ROCK2, PIK3C2A, LGALS1, SMC6, SOCS4, WRN, ANXA5, ZFP445, TRIM23, ZFP606, GMFB, ZFP808, PNPLA8, ZFP81, PRDM9, NYAP2, ZFP182, ZFP943, ZFP946, FYTTD1, REM2, ZFP948, GM4631, MAPK8, UNC13B, FAM126B	363	18931	371627	2.59578	2.23682e-06	2.48536e-07	7.76667e-06
GOTERM_CC_DIRECT	GO:0045202~synapse	16	3.99002	9.13153e-09	STON2, MYO6, GABRB2, FMR1, LIN7C, GRIA4, GRIN3A, HOMER1, SYNGR3, GRIA2, CADPS2, VAMP7, SLC4A7, UNC13B, SEPT7, DTNA	363	2235	371627	7.32897	3.67087e-06	3.67087e-07	1.2746e-05
GOTERM_CC_DIRECT	GO:0043025~neuronal cell body	18	4.48878	2.59906e-08	PRPH, MYO6, SRSF10, TRPM7, SLC12A5, AKAP9, FZD3, GRIA4, GRIN3A, ANXA5, CCNG1, HOMER1, AGER, EPHA5, PRKAR2B, GRIA2, GRK4, ACSL4	363	3184	371627	5.78762	1.04482e-05	9.49839e-07	3.62782e-05
GOTERM_CC_DIRECT	GO:0005829~cytosol	50	12.4688	2.58965e-07	CDK19, CRABP1, GABRB2, EHHADH, PPIP5K2, CITED1, HOOK3, UBXN2A, VPS13C, CEP290, PARG, TOP2B, PLCB1, CCDC88A, KIF5B, WNK3, BICD1, PGM2L1, PFDN2, LYST, MAPK8, KPNA3, UNC13B, CLOCK, SRSF10, UBE3A, SNX17, RALGAPB, UBA6, EEA1, ARFGEF1, CHMP2B, DCT, MAP3K2, RB1CC1, PIKFYVE, TRP53INP1, UCK1, EXOC5, LGALS1, APPL1, ANXA5, AGER, EPS15, BNIP3L, HSPA4L, CPNE3, GRK4, DPYD, FAM126B	363	22960	371627	2.22946	0.000104099	8.67531e-06	0.000361468
GOTERM_CC_DIRECT	GO:0043231~intracellular membrane-bounded organelle	16	3.99002	4.41803e-07	XPO1, MYO6, GPBP1, SNX17, ATP13A3, SLC7A11, XRCC6BP1, ACBD5, EPS15, CADPS2, AGPS, VAMP7, PARG, ACSL4, SLC27A5, CLOCK	363	3029	371627	5.40781	0.000177589	1.36618e-05	0.000616675
GOTERM_CC_DIRECT	GO:0005654~nucleoplasm	62	15.4613	9.45217e-07	HTATIP2, PRPF4B, GPBP1, DZIP1, U2SURP, PNISR, ACBD5, PNN, CEP70, FUBP1, KLHL7, MED29, TIA1, PARG, RC3H2, TOP2B, HADH, LUC7L3, KDM7A, CDK1, MYO6, FMR1, MPP5, MED13, A230046K03RIK, HLTF, UBN2, CTDSPL2, PFDN2, RBPMS, NABP1, PRDM9, NAV2, KPNA3, RNF20, CLOCK, HAUS3, SRSF10, BDP1, RNH1, MYBL1, ARFGEF1, SF3B1, HOXA1, HEXIM1, MAP3K2, CAPN7, BOD1L, ZMYM2, PDS5B, PDS5A, SREK1, SMC5, BRCA2, SMC6, WRN, SMC3,…	363	32926	371627	1.92776	0.000379905	2.71409e-05	0.00131934
GOTERM_CC_DIRECT	GO:0030054~cell junction	17	4.2394	1.3628e-06	STON2, GABRB2, FMR1, MPP5, SMC5, LIN7C, GRIA4, GRIN3A, HOMER1, SYNGR3, PNN, GRIA2, CADPS2, VAMP7, CPNE3, UNC13B, DTNA	363	3772	371627	4.614	0.000547694	3.65223e-05	0.0019022
GOTERM_CC_DIRECT	GO:0030424~axon	13	3.2419	2.95622e-05	DCC, PRPH, MYO6, FMR1, FZD3, HOMER1, AGER, UHMK1, MYCBP2, EPHA5, KIF20B, MAPK8, DTNA	363	2841	371627	4.6846	0.0118139	0.000742486	0.0412556
GOTERM_CC_DIRECT	GO:0043005~neuron projection	12	2.99252	4.39718e-05	STON2, GRIA2, KIF5B, TRPM7, VAMP7, FMR1, TSGA10, LIN7C, WRN, GRIN3A, HOMER1, SEPT7	363	2499	371627	4.91604	0.0175217	0.00103929	0.0613591
GOTERM_CC_DIRECT	GO:0005813~centrosome	22	5.48628	9.6843e-05	CDK1, SCLT1, HAUS3, RPGR, ROCK2, CEP57L1, GNAI1, NEK1, CETN3, BRCA2, ALMS1, AKAP9, WRN, PCM1, CEP70, HOOK3, PRKAR2B, CEP170, KIF20B, KLHL21, CEP290, IFT81	363	8374	371627	2.68962	0.0381846	0.00216059	0.13509
GOTERM_CC_DIRECT	GO:0031965~nuclear membrane	13	3.2419	0.000123315	XPO1, GTPBP4, MYO6, OSBPL8, RB1CC1, CEP170, TSGA10, SCAI, DGKH, RANBP2, PLCB1, PCM1, CEP70	363	3310	371627	4.02083	0.0483667	0.00260584	0.171987
GOTERM_CC_DIRECT	GO:0005794~Golgi apparatus	28	6.98254	0.000132469	SNX17, AKAP9, ARFGEF1, HOOK3, AP1S3, DYNC2H1, GALNT13, TMEM30A, B4GALT5, GTPBP4, CCDC88A, MYO6, RPGR, LAPTM4A, ROCK1, PIK3C2A, TRIM23, FURIN, BICD1, MARCH1, NUCB1, ZDHHC15, PNPLA8, RGS20, ST8SIA4, VAMP7, TRAPPC5, UNC13B	363	12562	371627	2.28192	0.0518627	0.00265925	0.184744
GOTERM_CC_DIRECT	GO:0005768~endosome	12	2.99252	0.000145702	EPS15, SLC9A9, MARCH1, SNX17, VAMP7, PIKFYVE, EEA1, DGKH, A230046K03RIK, APPL1, TNFAIP1, CHMP2B	363	2867	371627	4.28503	0.056894	0.00278547	0.203182
GOTERM_CC_DIRECT	GO:0043234~protein complex	15	3.74065	0.000173724	MYO6, GNAI1, SNX17, MPP5, BRCA2, AKAP11, PCM1, TRIAP1, PPM1E, GRIA2, RYR1, CEP290, SEPT7, SLC27A5, DTNA	363	4510	371627	3.40499	0.06746	0.00316966	0.242215
GOTERM_CC_DIRECT	GO:0005777~peroxisome	9	2.24439	0.000179859	FAR1, PNPLA8, AGPS, EHHADH, LACC1, AKAP11, IDI1, ACSL4, ACBD5	363	1567	371627	5.87996	0.0697575	0.00313897	0.250759
GOTERM_CC_DIRECT	GO:0043204~perikaryon	6	1.49626	0.000202885	GRIA2, FMR1, SLC12A5, MAPK8, CACNA1E, ANXA5	363	537	371627	11.4387	0.0783302	0.00339291	0.282819
GOTERM_CC_DIRECT	GO:0030425~dendrite	12	2.99252	0.00020594	EPHA5, PRKAR2B, GRIA2, SRSF10, FMR1, GRK4, FZD3, GRIA4, HOMER1, CCNG1, ANXA5, AATK	363	2985	371627	4.11564	0.0794613	0.00330637	0.287071
GOTERM_CC_DIRECT	GO:0005913~cell-cell adherens junction	8	1.99501	0.000225007	EPS15, MYO6, KIF5B, MYO1B, SERBP1, TAGLN2, SEPT7, CHMP2B	363	1220	371627	6.71322	0.0864919	0.0034733	0.313612
GOTERM_CC_DIRECT	GO:0005874~microtubule	13	3.2419	0.000292288	HAUS3, KIF5B, CEP57L1, FMR1, DYNLT3, EML5, HOOK3, EIF3A, CEP170, DYNC2H1, KIF20B, TUBE1, TUBA1C	363	3640	371627	3.65631	0.110874	0.00434302	0.407209
GOTERM_CC_DIRECT	GO:0045177~apical part of cell	7	1.74564	0.000449779	MYO6, MYO1B, VAMP7, DYNC2H1, FZD3, HOMER1, PCM1	363	980	371627	7.31261	0.165441	0.00643818	0.625984
GOTERM_CC_DIRECT	GO:0016607~nuclear speck	10	2.49377	0.000628392	SRSF10, FYTTD1, SRP54B, SMC6, PNISR, PLCB1, THOC2, RBM25, LUC7L3, PNN	363	2377	371627	4.30697	0.223294	0.00867569	0.873558
GOTERM_CC_DIRECT	GO:0005730~nucleolus	30	7.4813	0.000766623	STON2, XPO1, CETN3, ARFGEF1, TTC3, KLHL7, EIF3A, AGPS, TRP53INP1, INO80E, TOP2B, TSEN15, KDM7A, GTPBP4, ZC3H15, FMR1, WRN, HLTF, SMC2, PFDN2, TAF13, PPM1E, KIF20B, SEPT7, PARP2, RNF20, TNFAIP1, CLOCK, MPHOSPH8, REV3L	363	15575	371627	1.97194	0.265306	0.0102241	1.06477
GOTERM_CC_DIRECT	GO:0043198~dendritic shaft	5	1.24688	0.0008375	PRKAR2B, GRIA2, FMR1, SLC12A5, HOMER1	363	422	371627	12.1299	0.28596	0.0108062	1.16268
GOTERM_CC_DIRECT	GO:0005576~extracellular region	14	3.49127	0.000917739	BMP4, SPOCK3, TSPEAR, LGALS1, CRLF2, LGALS7, AGER, FURIN, MDK, NUCB1, FSTL5, SEMA3D, FGL1, PRL8A1	363	4742	371627	3.02251	0.308644	0.0114681	1.27341
GOTERM_CC_DIRECT	GO:0000775~chromosome, centromeric region	6	1.49626	0.00101839	NSL1, FMR1, DYNLT3, SMC1A, SEPT7, SMC3	363	767	371627	8.0086	0.336084	0.0123354	1.41214
GOTERM_CC_DIRECT	GO:0030659~cytoplasmic vesicle membrane	6	1.49626	0.00110812	MARCH1, AP1S3, CADPS2, SNX17, PIKFYVE, TRIM72	363	782	371627	7.85498	0.359633	0.0130237	1.53568
GOTERM_CC_DIRECT	GO:0036064~ciliary basal body	8	1.99501	0.00148757	RPGR, DZIP1, CETN3, ALMS1, CEP290, IFT81, AKAP9, PCM1	363	1688	371627	4.85197	0.450335	0.0169531	2.05648
GOTERM_CC_DIRECT	GO:0031982~vesicle	6	1.49626	0.00163439	BMP4, KIF5B, PIK3C2A, MAPK8, TAGLN2, TUBA1C	363	855	371627	7.18432	0.481888	0.0180998	2.25731
GOTERM_CC_DIRECT	GO:0048471~perinuclear region of cytoplasm	18	4.48878	0.00221586	GTPBP4, MYO6, KIF5B, MYO1B, FMR1, NAA15, CCNG1, ARFGEF1, BICD1, EPHA5, PNPLA8, TRIAP1, PRKAR2B, SERBP1, VAMP7, PIKFYVE, KIF20B, AATK	363	7889	371627	2.33588	0.590068	0.0238136	3.04892
GOTERM_CC_DIRECT	GO:0005814~centriole	8	1.99501	0.00283887	SCLT1, ROCK1, DZIP1, CEP170, CETN3, ALMS1, CEP290, PCM1	363	1895	371627	4.32197	0.681091	0.0296272	3.89048
GOTERM_CC_DIRECT	GO:0001750~photoreceptor outer segment	5	1.24688	0.00345076	PRPH, RPGR, CEP290, RGS9BP, GRK1	363	625	371627	8.19013	0.750826	0.0350036	4.71041
GOTERM_CC_DIRECT	GO:0005783~endoplasmic reticulum	22	5.48628	0.00358268	HSD3B2, CCDC88A, UFSP2, OSBPL8, KTN1, ATP11C, ANXA5, FURIN, PNPLA8, ARHGAP5, GRIA2, UBXN2A, VAMP7, SERAC1, BNIP3L, PHTF2, TRAPPC5, ACSL4, UGGT2, TMEM30A, SLC27A5, AATK	363	11162	371627	2.01781	0.763741	0.0354278	4.88633
GOTERM_CC_DIRECT	GO:0005815~microtubule organizing center	7	1.74564	0.00395149	EIF3A, ERCC6L2, KIF5B, LRIF1, DZIP1, TUBE1, HOOK3	363	1511	371627	4.74279	0.79641	0.0380768	5.37655
GOTERM_CC_DIRECT	GO:0045211~postsynaptic membrane	8	1.99501	0.00413224	GRIA2, CADPS2, GABRB2, FMR1, LIN7C, GRIA4, GRIN3A, HOMER1	363	2032	371627	4.03057	0.810734	0.0388583	5.61595
GOTERM_CC_DIRECT	GO:0031902~late endosome membrane	5	1.24688	0.00487729	SLC9A9, MARCH1, VAMP7, PIKFYVE, CHMP2B	363	690	371627	7.41859	0.85991	0.0446796	6.59681
GOTERM_CC_DIRECT	GO:0043679~axon terminus	4	0.997506	0.00498101	SRSF10, FMR1, ANXA5, SEPT7	363	348	371627	11.7674	0.865658	0.044597	6.7326
GOTERM_CC_DIRECT	GO:0000784~nuclear chromosome, telomeric region	8	1.99501	0.00584524	ATRX, CDK1, NABP1, LRIF1, BRCA2, WRN, POT1B, THOC2	363	2168	371627	3.77773	0.905266	0.051023	7.85699
GOTERM_CC_DIRECT	GO:0032839~dendrite cytoplasm	3	0.74813	0.00606234	GRIA2, MAPK8, UHMK1	363	118	371627	26.0279	0.913228	0.0517535	8.13745
GOTERM_CC_DIRECT	GO:0016023~cytoplasmic, membrane-bounded vesicle	6	1.49626	0.00616876	RGS20, CCDC88A, MYO6, CADPS2, SNX17, NOSTRIN	363	1171	371627	5.2456	0.916884	0.0515498	8.27464
GOTERM_CC_DIRECT	GO:0005791~rough endoplasmic reticulum	4	0.997506	0.00633565	NUCB1, EPHA5, SLC7A11, CLOCK	363	380	371627	10.7765	0.92231	0.051838	8.48941
GOTERM_CC_DIRECT	GO:0000242~pericentriolar material	4	0.997506	0.00838026	NEK1, AKAP9, PCM1, HOOK3	363	421	371627	9.72699	0.966057	0.0667126	11.0829
GOTERM_CC_DIRECT	GO:0005778~peroxisomal membrane	5	1.24688	0.00926881	FAR1, PNPLA8, AGPS, ACSL4, ACBD5	363	829	371627	6.1747	0.976327	0.0721348	12.1886
GOTERM_CC_DIRECT	GO:0031901~early endosome membrane	5	1.24688	0.0106848	EPS15, MARCH1, PIKFYVE, EEA1, APPL1	363	867	371627	5.90407	0.986679	0.0811886	13.9243
GOTERM_CC_DIRECT	GO:0098793~presynapse	5	1.24688	0.0123896	STON2, CADPS2, FMR1, LIN7C, UNC13B	363	905	371627	5.65616	0.993341	0.0918809	15.9717
GOTERM_CC_DIRECT	GO:0000781~chromosome, telomeric region	4	0.997506	0.0130925	ATRX, RIF1, SMC5, SMC6	363	498	371627	8.22302	0.994998	0.0951277	16.8027
GOTERM_CC_DIRECT	GO:0005929~cilium	6	1.49626	0.014923	RPGR, DZIP1, DYNC2H1, CEP290, IFT81, SEPT7	363	1461	371627	4.20438	0.997629	0.105894	18.9309
GOTERM_CC_DIRECT	GO:0009897~external side of plasma membrane	6	1.49626	0.0165212	IL12RB2, EPHA5, CRLF2, ANXA5, AGER, LAG3	363	1500	371627	4.09506	0.998765	0.114642	20.7476
GOTERM_CC_DIRECT	GO:0014069~postsynaptic density	6	1.49626	0.0184626	RGS20, GRIA2, FMR1, LIN7C, GRIA4, HOMER1	363	1542	371627	3.98352	0.999442	0.125212	22.9036
GOTERM_CC_DIRECT	GO:0097060~synaptic membrane	3	0.74813	0.02136	GRIA2, AKAP9, UNC13B	363	229	371627	13.4118	0.99983	0.141249	26.0202
GOTERM_CC_DIRECT	GO:0000785~chromatin	6	1.49626	0.0237655	SF3B1, NIPBL, PDS5B, PDS5A, PARG, SMC3	363	1652	371627	3.71828	0.999937	0.153553	28.5183
GOTERM_CC_DIRECT	GO:0030018~Z disc	5	1.24688	0.0251756	ITGB1BP2, RYR1, HOMER1, ANXA5, NEBL	363	1124	371627	4.55412	0.999965	0.159477	29.946
GOTERM_CC_DIRECT	GO:0070062~extracellular exosome	55	13.7157	0.0273217	PRPH, GABRB2, ALDH1L2, PRKAR2B, VPS13C, WWP1, DYNC2H1, PLCB1, SUCLA2, GNG4, MBLAC2, CDK1, MYO6, PIK3C2A, MPP5, EML5, ZDHHC15, NUCB1, PFDN2, SERBP1, VAMP7, RYR1, SEPT7, GNAI1, RNH1, EEA1, UBE2V2, TAGLN2, CHMP2B, PHIP, NIPBL, FAM213A, ITGB8, FGL1, ACSL4, B4GALT5, SCLT1, PLP2, CAPN7, MYO1B, TAOK1, LGALS1, LGALS7, LIN7C, ZFP445, TRIM23, APPL1, ANXA5, SMC2, FURIN, TAX1BP1, SH3BGRL, PSMC6, CPNE3, MPHOS…	363	42592	371627	1.32201	0.999985	0.169396	32.0683
GOTERM_CC_DIRECT	GO:0009986~cell surface	11	2.74314	0.0290188	GRIA2, TSPEAR, ITGB8, LGALS1, VAMP7, RC3H2, FZD3, ADAM8, FURIN, AGER, SLC7A11	363	5082	371627	2.21594	0.999993	0.176398	33.7041
GOTERM_CC_DIRECT	GO:0030893~meiotic cohesin complex	2	0.498753	0.0307062	SMC1A, SMC3	363	32	371627	63.9854	0.999996	0.183081	35.2943
GOTERM_CC_DIRECT	GO:0009925~basal plasma membrane	3	0.74813	0.0355286	EPS15, AGER, SLC27A5	363	302	371627	10.1699	1	0.206127	39.6457
GOTERM_CC_DIRECT	GO:0015630~microtubule cytoskeleton	6	1.49626	0.0362193	NUCB1, HAUS3, LYST, KIF20B, SEPT7, MYCBP2	363	1852	371627	3.31674	1	0.206836	40.2463
GOTERM_CC_DIRECT	GO:0008021~synaptic vesicle	5	1.24688	0.0396036	STON2, GRIA2, CADPS2, ANXA5, SYNGR3	363	1302	371627	3.93151	1	0.221133	43.1093
GOTERM_CC_DIRECT	GO:0005801~cis-Golgi network	4	0.997506	0.0488134	NUCB1, UBXN2A, AKAP9, HOOK3	363	833	371627	4.91604	1	0.262744	50.2688

## Sheet: Molecular function FUS HOMO
Functional categories enriched within the genes with altered expression levels in FUS HOMO MNs
Category	Term	Count	%	PValue	Genes	List Total	Pop Hits	Pop Total	Fold Enrichment	Bonferroni	Benjamini	FDR
GOTERM_MF_DIRECT	GO:0005515~protein binding	102	25.4364	1.60594e-64	XPO1, GABRB2, DZIP1, NAA15, GRIN3A, CITED1, HOOK3, WWP1, CEP290, RC3H2, ADAM8, MYO6, KIF5B, ROCK1, ROCK2, FMR1, PCM1, NYAP2, VAMP7, TRAPPC5, MAPK8, RNF20, SEPT7, GNAI1, MAP4K1, UBA6, UBE2V2, TRIM72, UHMK1, TTC3, IL12RB2, EIF3A, CRB1, TMEM30A, BMP4, ZMYM2, OSBPL8, LGALS1, BRCA2, WRN, HOMER1, FURIN, AGER, SYNGR3, TAX1BP1, EPHA5, EPS15, CADPS2, SEMA6D, PARP2, PRPH, GPBP1, POT1B, FUBP1, RANBP2, PLCB1…	341	11281	333689	8.8479	8.38303e-62	8.38303e-62	2.32663e-61
GOTERM_MF_DIRECT	GO:0016740~transferase activity	41	10.2244	3.79319e-31	CDK19, PRPF4B, UBE3A, NEK1, PPIP5K2, MAP4K1, UHMK1, AGPS, MAP3K2, WWP1, PIKFYVE, MAP3K8, UCK1, ZDHHC20, NIM1K, METTL21C, GALNT13, AATK, B4GALT5, NADK2, CDK1, GSTA4, ROCK1, TRPM7, ROCK2, TAOK1, PIK3C2A, WNK3, PNPLA3, PGM2L1, NME4, ZDHHC15, EPHA5, PRDM9, ST8SIA4, MAPK8, GRK4, PARP2, CLOCK, GRK1, REV3L	341	3073	333689	13.056	1.98004e-28	9.90022e-29	5.49541e-28
GOTERM_MF_DIRECT	GO:0000166~nucleotide binding	74	18.4539	4.01623e-31	CDK19, PRPF4B, ERCC6L2, U2SURP, PPIP5K2, PRKAR2B, TIA1, MAP3K8, DYNC2H1, PTBP3, SUCLA2, TOP2B, TUBA1C, IRAK2, CDK1, GTPBP4, MYO6, ROCK1, KIF5B, ROCK2, PIK3C2A, TRPM7, WNK3, HLTF, NME4, RBPMS, REM2, MAPK8, SMARCA1, SEPT7, SLC27A5, REV3L, SRSF10, GNAI1, NEK1, UBA6, MAP4K1, RRAGD, MYO9A, UHMK1, MAP3K2, PIKFYVE, TUBE1, UCK1, GUF1, ACSL4, NIM1K, RBM25, RBM26, AATK, NADK2, SHPRH, TAOK1, MYO1B, SREK1, S…	341	13814	333689	5.24203	2.09647e-28	6.98824e-29	5.81855e-28
GOTERM_MF_DIRECT	GO:0046872~metal ion binding	89	22.1945	4.76751e-27	ZFP40, DZIP1, ZKSCAN2, GM14391, MAP3K8, FSTL5, RC3H2, MSS51, GM14399, RANBP2, ADAM8, TOP2B, SUCLA2, MBLAC2, KDM7A, ROCK1, ROCK2, TRPM7, CYCT, HLTF, XRCC6BP1, PGM2L1, NEBL, NUCB1, NME4, ZFP81, PPM1E, PRDM9, ITGB1BP2, MDM4, RNF20, UNC13B, REV3L, ZFP62, UBE3A, GNAI1, ZFP69, NEK1, ZFP68, ZFP560, CETN3, EEA1, ZFP763, TRIM72, MYO9A, AI987944, TTC3, MYCBP2, DCT, TROVE2, MAP3K2, NR1D2, PIKFYVE, ZFP292, P…	341	23486	333689	3.70825	2.48864e-24	6.2216e-25	6.90697e-24
GOTERM_MF_DIRECT	GO:0016301~kinase activity	26	6.48379	3.3074e-13	CDK19, PRPF4B, NEK1, PPIP5K2, MAP4K1, UHMK1, MAP3K2, PIKFYVE, MAP3K8, UCK1, NIM1K, AATK, CDK1, NADK2, ROCK1, TAOK1, PIK3C2A, ROCK2, TRPM7, PKIB, WNK3, EPHA5, NME4, MAPK8, GRK4, GRK1	341	3773	333689	6.74332	1.72644e-10	3.45288e-11	4.79161e-10
GOTERM_MF_DIRECT	GO:0016787~hydrolase activity	25	6.23441	6.50334e-10	ERCC6L2, PARG, GUF1, ADAM8, MTMR6, USP34, PLCB1, MBLAC2, CAPN7, SHPRH, UFSP2, WRN, ATP11C, ATP13A3, HLTF, PNPLA3, FURIN, XRCC6BP1, CTDSPL2, ATRX, PNPLA8, PSMC6, PPM1E, IDI1, SMARCA1	341	4995	333689	4.8977	3.39474e-07	5.6579e-08	9.42177e-07
GOTERM_MF_DIRECT	GO:0003676~nucleic acid binding	42	10.4738	7.4784e-10	ZFP62, ERCC6L2, SRSF10, ZFP40, ZFP69, ZFP68, U2SURP, ZFP560, ZFP763, AI987944, ZKSCAN2, UHMK1, FUBP1, GM14391, TIA1, PTBP3, AGO3, GM14399, ZFP292, RBM25, RBM26, SREK1, FMR1, ZBTB41, ELAVL2, WRN, HLTF, ZFP606, ZFP445, RLF, ZFP808, NABP1, ZFP81, RBPMS, PRDM9, ZFP182, ZFP943, ZFP946, ZFP948, GM4631, SMARCA1, REV3L	341	13537	333689	3.03609	3.90372e-07	5.57675e-08	1.08344e-06
GOTERM_MF_DIRECT	GO:0042803~protein homodimerization activity	17	4.2394	5.17977e-09	BMP4, IRAK2, NADK2, CCDC88A, LGALS1, FMR1, DGKH, EEA1, WRN, CITED1, MYCBP2, KLHL7, RBPMS, BNIP3L, KIF20B, DPYD, PLCB1	341	2378	333689	6.99559	2.70383e-06	3.3798e-07	7.50423e-06
GOTERM_MF_DIRECT	GO:0042802~identical protein binding	15	3.74065	7.33948e-09	CEP57L1, FMR1, DYNLT3, GRIN3A, TRIM23, APPL1, AGER, STAT2, CEP70, HOOK3, KLHL7, GRIA2, BNIP3L, CEP290, SEPT7	341	1788	333689	8.2094	3.8312e-06	4.2569e-07	1.06331e-05
GOTERM_MF_DIRECT	GO:0046982~protein heterodimerization activity	13	3.2419	5.23265e-08	IRAK2, PRPH, FMR1, RALGAPB, RRAGD, HOMER1, SMC2, SMC3, TAF13, BNIP3L, TOP2B, SMC1A, SEPT7	341	1461	333689	8.70724	2.73141e-05	2.73144e-06	7.58085e-05
GOTERM_MF_DIRECT	GO:0003677~DNA binding	43	10.7232	1.82376e-07	LCORL, ERCC6L2, GPBP1, CREM, BDP1, ZFP560, NOSTRIN, DEK, MYBL1, PNN, FUBP1, HOXA1, NR1D2, PHTF2, RC3H2, ZFP292, TOP2B, NFIL3, LUC7L3, BOD1L, ZMYM2, PDS5B, SHPRH, HIST1H1B, HIST1H1A, ZBTB41, BRCA2, WRN, ZFP445, HLTF, PURB, STAT2, NUCB1, ATRX, NABP1, TAF13, ZFP182, ZFP488, SMARCA1, NFE2L3, PARP2, CLOCK, REV3L	341	17164	333689	2.45153	9.51957e-05	8.65453e-06	0.000264218
GOTERM_MF_DIRECT	GO:0008022~protein C-terminus binding	9	2.24439	2.74913e-07	SCLT1, TAF13, NIPBL, SNX17, SNTG1, BRCA2, KPNA3, TOP2B, CITED1	341	607	333689	14.5091	0.000143494	1.19586e-05	0.000398281
GOTERM_MF_DIRECT	GO:0003779~actin binding	9	2.24439	4.52667e-06	GMFB, CCDC88A, MYO6, TRPM7, MYO1B, SNTG1, MYO9A, FGD4, NEBL	341	887	333689	9.92902	0.00236014	0.000181747	0.00655785
GOTERM_MF_DIRECT	GO:0004672~protein kinase activity	20	4.98753	5.52917e-06	IRAK2, CDK19, CDK1, PRPF4B, ROCK1, TAOK1, ROCK2, TRPM7, NEK1, MAP4K1, WNK3, UHMK1, EPHA5, MAP3K2, MAP3K8, GRK4, MAPK8, NIM1K, AATK, GRK1	341	5518	333689	3.54679	0.00288207	0.000206138	0.00801013
GOTERM_MF_DIRECT	GO:0016874~ligase activity	15	3.74065	1.84384e-05	SHPRH, UBE3A, UBA6, TRIM23, HLTF, TTC3, MYCBP2, MARCH1, WWP1, RC3H2, RANBP2, ACSL4, SUCLA2, RNF20, SLC27A5	341	3486	333689	4.21067	0.00957877	0.000641457	0.0267095
GOTERM_MF_DIRECT	GO:0098641~cadherin binding involved in cell-cell adhesion	8	1.99501	2.26678e-05	EPS15, MYO6, KIF5B, MYO1B, SERBP1, TAGLN2, SEPT7, CHMP2B	341	805	333689	9.72482	0.011763	0.000739272	0.0328351
GOTERM_MF_DIRECT	GO:0019899~enzyme binding	8	1.99501	7.06175e-05	CDK19, EHHADH, RYR1, MAPK8, MDM4, PLCB1, TOP2B, UHMK1	341	966	333689	8.10402	0.0361924	0.0021661	0.102259
GOTERM_MF_DIRECT	GO:0005216~ion channel activity	6	1.49626	7.94649e-05	GRIA2, TRPM7, GABRB2, RYR1, CACNA1E, GRIA4	341	419	333689	14.0128	0.0406337	0.00230192	0.115064
GOTERM_MF_DIRECT	GO:0036033~mediator complex binding	3	0.74813	8.01429e-05	NIPBL, SMC1A, SMC3	341	13	333689	225.822	0.0409732	0.00219949	0.116045
GOTERM_MF_DIRECT	GO:0003729~mRNA binding	11	2.74314	8.23261e-05	SF3B1, EIF3A, FYTTD1, FMR1, RC3H2, BC005561, THOC2, PURB, RBM25, UHMK1, LUC7L3	341	2129	333689	5.05597	0.0420656	0.00214649	0.119204
GOTERM_MF_DIRECT	GO:0004674~protein serine/threonine kinase activity	21	5.23691	0.000114839	IRAK2, CDK19, CDK1, HTATIP2, PRPF4B, ROCK1, TAOK1, ROCK2, TRPM7, NEK1, MAP4K1, WNK3, UHMK1, MAP3K2, MAP3K8, GRK4, CPNE3, MAPK8, NIM1K, AATK, GRK1	341	7508	333689	2.73705	0.058188	0.00285067	0.166246
GOTERM_MF_DIRECT	GO:0019904~protein domain specific binding	7	1.74564	0.000125853	XPO1, PRKAR2B, MPP5, LIN7C, CCNG1, TNFAIP1, CHMP2B	341	738	333689	9.28174	0.0635877	0.00298188	0.182176
GOTERM_MF_DIRECT	GO:0016853~isomerase activity	6	1.49626	0.000167379	DCT, HSD3B2, EHHADH, TOP2B, NKTR, PGM2L1	341	492	333689	11.9337	0.0836704	0.00379189	0.242218
GOTERM_MF_DIRECT	GO:0003824~catalytic activity	13	3.2419	0.000210552	HSD3B2, SCLT1, PPM1E, AGPS, CSAD, EHHADH, WRN, DPYD, ALDH1L2, HLTF, SUCLA2, ACSL4, SLC27A5	341	3357	333689	3.78948	0.104094	0.00456953	0.304607
GOTERM_MF_DIRECT	GO:0019901~protein kinase binding	8	1.99501	0.000343463	IL12RB2, PRKAR2B, RGS20, GRIA2, MAP3K2, TAOK1, RB1CC1, RICTOR	341	1253	333689	6.24779	0.164161	0.00714709	0.496445
GOTERM_MF_DIRECT	GO:0008017~microtubule binding	7	1.74564	0.000475354	CCDC88A, KIF5B, CEP57L1, FMR1, CETN3, KIF20B, HOOK3	341	948	333689	7.22565	0.219791	0.00950049	0.686469
GOTERM_MF_DIRECT	GO:0008092~cytoskeletal protein binding	4	0.997506	0.000706215	FRMD3, GRIA2, LIN7C, NEBL	341	167	333689	23.4386	0.308419	0.0135655	1.01828
GOTERM_MF_DIRECT	GO:0016491~oxidoreductase activity	12	2.99252	0.000842931	DCT, HSD3B2, FAR1, KDM7A, HTATIP2, AGPS, EHHADH, CBR4, DPYD, DHTKD1, HADH, ALDH1L2	341	3389	333689	3.46495	0.35609	0.0155983	1.21429
GOTERM_MF_DIRECT	GO:0032947~protein complex scaffold	4	0.997506	0.000876892	RB1CC1, AKAP9, AKAP11, HOMER1	341	180	333689	21.7458	0.367413	0.015667	1.26292
GOTERM_MF_DIRECT	GO:0035064~methylated histone binding	4	0.997506	0.000905202	ATRX, KDM7A, FMR1, MPHOSPH8	341	182	333689	21.5068	0.376701	0.0156342	1.30344
GOTERM_MF_DIRECT	GO:0034237~protein kinase A regulatory subunit binding	3	0.74813	0.00212665	AKAP9, AKAP11, ARFGEF1	341	66	333689	44.48	0.670867	0.0352133	3.03721
GOTERM_MF_DIRECT	GO:0045502~dynein binding	3	0.74813	0.00280671	FMR1, SMC3, BICD1	341	76	333689	38.6274	0.769421	0.0448136	3.99017
GOTERM_MF_DIRECT	GO:0005516~calmodulin binding	5	1.24688	0.00288722	MYO6, MYO1B, RYR1, PLCB1, UNC13B	341	568	333689	8.61409	0.778938	0.0447065	4.10242
GOTERM_MF_DIRECT	GO:0031625~ubiquitin protein ligase binding	7	1.74564	0.00308638	PRKAR2B, SHPRH, SMC6, UBE2V2, HLTF, RNF20, MPHOSPH8	341	1373	333689	4.98902	0.800827	0.0463497	4.37953
GOTERM_MF_DIRECT	GO:0044822~poly(A) RNA binding	38	9.47631	0.00355181	PRPF4B, SRSF10, U2SURP, NAA15, DEK, PNISR, PNN, FUBP1, ZFC3H1, SF3B1, EIF3A, SUPT16, TIA1, RC3H2, PTBP3, AGO3, LUC7L3, RBM26, GTPBP4, RPGR, ZC3H15, ROCK2, SREK1, LGALS1, SRP54B, FMR1, KTN1, ELAVL2, HLTF, PURB, FAM208A, R3HDM1, RBPMS, SERBP1, FYTTD1, POP1, CPNE3, SMC1A	341	22735	333689	1.6356	0.843914	0.0516836	5.02427
GOTERM_MF_DIRECT	GO:0003723~RNA binding	22	5.48628	0.0038857	XPO1, SRSF10, U2SURP, FMR1, ELAVL2, PURB, UHMK1, FUBP1, RBPMS, EIF3A, TROVE2, NABP1, SERBP1, FYTTD1, TIA1, RC3H2, PTBP3, AGO3, RANBP2, THOC2, RBM25, RBM26	341	10768	333689	1.99929	0.868964	0.0548885	5.48428
GOTERM_MF_DIRECT	GO:0003700~transcription factor activity, sequence-specific DNA binding	20	4.98753	0.00429181	GPBP1, ZFP40, CREM, ZFP68, ZFP560, ZFP445, ZFP606, ZKSCAN2, PURB, CITED1, STAT2, ZFP808, GM14391, ZFP182, NR1D2, ZFP948, GM14399, NFIL3, NFE2L3, CLOCK	341	9451	333689	2.07081	0.894088	0.0588753	6.04101
GOTERM_MF_DIRECT	GO:0003774~motor activity	5	1.24688	0.00481158	MYO6, MYO1B, DYNC2H1, DYNLT3, MYO9A	341	656	333689	7.45854	0.919356	0.0641083	6.7491
GOTERM_MF_DIRECT	GO:0047485~protein N-terminus binding	4	0.997506	0.00524787	NIPBL, CACNA1E, EXOC5, SYNGR3	341	340	333689	11.5125	0.935854	0.068003	7.33961
GOTERM_MF_DIRECT	GO:0030165~PDZ domain binding	4	0.997506	0.00665331	GRIA2, LIN7C, FZD3, DTNA	341	370	333689	10.579	0.969335	0.0834291	9.2183
GOTERM_MF_DIRECT	GO:0004842~ubiquitin-protein transferase activity	13	3.2419	0.00688259	SHPRH, UBE3A, TRIM23, TTC3, TRIM61, KLHL7, MARCH1, WWP1, RC3H2, KLHL21, RNF20, MPHOSPH8, TNFAIP1	341	5109	333689	2.48997	0.972816	0.0841751	9.5214
GOTERM_MF_DIRECT	GO:0008233~peptidase activity	6	1.49626	0.00802343	CAPN7, UFSP2, ADAM8, USP34, FURIN, XRCC6BP1	341	1195	333689	4.91327	0.985081	0.095273	11.0156
GOTERM_MF_DIRECT	GO:0004702~receptor signaling protein serine/threonine kinase activity	5	1.24688	0.0137706	MAP3K2, TAOK1, NEK1, MAP3K8, MAP4K1	341	893	333689	5.47906	0.999281	0.154925	18.1996
GOTERM_MF_DIRECT	GO:0004386~helicase activity	6	1.49626	0.0138055	ATRX, SHPRH, ERCC6L2, WRN, SMARCA1, HLTF	341	1368	333689	4.29193	0.999295	0.152042	18.2416
GOTERM_MF_DIRECT	GO:0030971~receptor tyrosine kinase binding	3	0.74813	0.015109	EIF3A, CPNE3, ANXA5	341	182	333689	16.1301	0.999646	0.161887	19.7933
GOTERM_MF_DIRECT	GO:0070087~chromo shadow domain binding	2	0.498753	0.016179	ATRX, NIPBL	341	16	333689	122.32	0.999799	0.168977	21.0465
GOTERM_MF_DIRECT	GO:0008289~lipid binding	6	1.49626	0.0205285	NME4, OSBPL8, CRABP1, CADPS2, SNX17, ACBD5	341	1518	333689	3.86783	0.99998	0.205761	25.9555
GOTERM_MF_DIRECT	GO:0042393~histone binding	4	0.997506	0.024257	ATRX, SUPT16, DEK, RNF20	341	603	333689	6.49128	0.999997	0.234363	29.9358
GOTERM_MF_DIRECT	GO:0043022~ribosome binding	5	1.24688	0.02482	MTRF1, FMR1, NAA15, GUF1, RICTOR	341	1071	333689	4.56844	0.999998	0.234898	30.5192
GOTERM_MF_DIRECT	GO:0002020~protease binding	3	0.74813	0.0269905	RYR1, BRCA2, FURIN	341	249	333689	11.7899	0.999999	0.248477	32.7263
GOTERM_MF_DIRECT	GO:0003924~GTPase activity	10	2.49377	0.0277827	GTPBP4, GNAI1, SRP54B, REM2, TUBE1, GUF1, RRAGD, TRIM23, GNG4, TUBA1C	341	4147	333689	2.35968	1	0.25053	33.5155
GOTERM_MF_DIRECT	GO:0003682~chromatin binding	13	3.2419	0.032955	CDK1, FMR1, DEK, WRN, SMC3, CITED1, ATRX, SF3B1, NIPBL, PARG, SMC1A, TOP2B, RNF20	341	6396	333689	1.98894	1	0.285657	38.46
GOTERM_MF_DIRECT	GO:0005262~calcium channel activity	4	0.997506	0.0333285	TRPM7, RYR1, CACNA1E, GRIN3A	341	683	333689	5.73095	1	0.283838	38.8035
GOTERM_MF_DIRECT	GO:0005524~ATP binding	54	13.4663	0.0363984	CDK19, PRPF4B, ERCC6L2, PPIP5K2, MAP3K8, DYNC2H1, SUCLA2, TOP2B, IRAK2, CDK1, MYO6, KIF5B, ROCK1, PIK3C2A, TRPM7, ROCK2, WNK3, HLTF, NME4, MAPK8, SMARCA1, SLC27A5, NEK1, UBA6, MAP4K1, MYO9A, UHMK1, MAP3K2, PIKFYVE, UCK1, ACSL4, NIM1K, AATK, NADK2, SHPRH, MYO1B, TAOK1, SMC5, SMC6, DGKH, ATP11C, WRN, ATP13A3, ABCB7, SMC2, SMC3, EPHA5, ATRX, PSMC6, KIF20B, HSPA4L, GRK4, SMC1A, GRK1	341	40654	333689	1.2998	1	0.301216	41.5595
GOTERM_MF_DIRECT	GO:0042826~histone deacetylase binding	3	0.74813	0.0457252	NIPBL, MAPK8, TOP2B	341	334	333689	8.78946	1	0.358669	49.2405
GOTERM_MF_DIRECT	GO:0050254~rhodopsin kinase activity	2	0.498753	0.0458144	GRK4, GRK1	341	46	333689	42.5461	1	0.354124	49.3092
GOTERM_MF_DIRECT	GO:0043422~protein kinase B binding	2	0.498753	0.0458144	CCDC88A, APPL1	341	46	333689	42.5461	1	0.354124	49.3092
GOTERM_MF_DIRECT	GO:0008083~growth factor activity	3	0.74813	0.0487025	BMP4, GMFB, MDK	341	344	333689	8.53395	1	0.366971	51.4872
GOTERM_MF_DIRECT	GO:0034236~protein kinase A catalytic subunit binding	2	0.498753	0.0487285	PRKAR2B, AKAP11	341	49	333689	39.9412	1	0.362118	51.5064
GOTERM_MF_DIRECT	GO:0017124~SH3 domain binding	3	0.74813	0.0497435	EPS15, SH3BGRL, ITGB1BP2	341	349	333689	8.41169	1	0.363281	52.2507

## Sheet: Kegg pathway FUS HOMO
Functional categories enriched within the genes with altered expression levels in FUS HOMO MNs
Category	Term	Count	%	PValue	Genes	List Total	Pop Hits	Pop Total	Fold Enrichment	Bonferroni	Benjamini	FDR
KEGG_PATHWAY	mmu01100:Metabolic pathways	22	5.48628	7.92e-28	HSD3B2, NADK2, PIK3C2A, CYCT, EHHADH, DGKH, PNPLA3, DCT, NME4, AGPS, CSAD, UCK1, DPYD, MTMR6, ACSL4, HADH, SUCLA2, PLCB1, IDI1, GALNT13, SLC27A5, REV3L	120	877	208202	43.5238	1.42e-25	1.42e-25	9.75e-25
KEGG_PATHWAY	mmu05200:Pathways in cancer	12	2.99252	1.96e-17	DCC, BMP4, ROCK1, ROCK2, GNAI1, CYCT, BRCA2, FZD3, MAPK8, PLCB1, APPL1, GNG4	120	280	208202	74.3579	3.52e-15	1.76e-15	2.41e-14
KEGG_PATHWAY	mmu04728:Dopaminergic synapse	9	2.24439	1.87e-15	PPP2R3A, GRIA2, KIF5B, GNAI1, MAPK8, GRIA4, PLCB1, GNG4, CLOCK	120	102	208202	153.09	3.4e-13	1.13e-13	2.32e-12
KEGG_PATHWAY	mmu04062:Chemokine signaling pathway	8	1.99501	4.43e-13	ROCK1, ROCK2, GNAI1, GRK4, PLCB1, GNG4, GRK1, STAT2	120	108	208202	128.52	7.97e-11	1.99e-11	5.45e-10
KEGG_PATHWAY	mmu04144:Endocytosis	9	2.24439	8.37e-13	EPS15, KIF5B, WWP1, GRK4, EEA1, A230046K03RIK, ARFGEF1, GRK1, CHMP2B	120	216	208202	72.2924	1.51e-10	3.01e-11	1.03e-09
KEGG_PATHWAY	mmu04723:Retrograde endocannabinoid signaling	7	1.74564	2.71e-12	GRIA2, GABRB2, GNAI1, MAPK8, GRIA4, PLCB1, GNG4	120	66	208202	184.017	4.88e-10	8.13e-11	3.34e-09
KEGG_PATHWAY	mmu04724:Glutamatergic synapse	7	1.74564	1.12e-11	GRIA2, GNAI1, GRIA4, GRIN3A, HOMER1, PLCB1, GNG4	120	83	208202	146.327	2.01e-09	2.87e-10	1.38e-08
KEGG_PATHWAY	mmu04360:Axon guidance	7	1.74564	9.59e-11	DCC, EPHA5, SEMA6D, ROCK1, ROCK2, GNAI1, SEMA3D	120	118	208202	102.925	1.73e-08	2.16e-09	1.18e-07
KEGG_PATHWAY	mmu04024:cAMP signaling pathway	7	1.74564	1.23e-10	GRIA2, ROCK1, ROCK2, GNAI1, MAPK8, GRIA4, GRIN3A	120	123	208202	98.7408	2.22e-08	2.47e-09	1.52e-07
KEGG_PATHWAY	mmu03013:RNA transport	7	1.74564	3.94e-10	XPO1, EIF3A, FMR1, POP1, RANBP2, THOC2, PNN	120	149	208202	81.5109	7.09e-08	7.09e-09	4.85e-07
KEGG_PATHWAY	mmu04713:Circadian entrainment	6	1.49626	7.6e-10	GRIA2, GNAI1, RYR1, GRIA4, PLCB1, GNG4	120	72	208202	144.585	1.37e-07	1.24e-08	9.36e-07
KEGG_PATHWAY	mmu04070:Phosphatidylinositol signaling system	6	1.49626	1.14e-09	PIK3C2A, PIKFYVE, PPIP5K2, DGKH, PLCB1, MTMR6	120	78	208202	133.463	2.06e-07	1.72e-08	1.41e-06
KEGG_PATHWAY	mmu04071:Sphingolipid signaling pathway	6	1.49626	4.04e-09	PPP2R3A, ROCK1, ROCK2, GNAI1, MAPK8, PLCB1	120	100	208202	104.101	7.27e-07	5.59e-08	4.97e-06
KEGG_PATHWAY	mmu05168:Herpes simplex infection	6	1.49626	9.71e-09	CDK1, TAF13, CYCT, MAPK8, CLOCK, STAT2	120	119	208202	87.4798	1.75e-06	1.25e-07	1.2e-05
KEGG_PATHWAY	mmu04540:Gap junction	5	1.24688	5.16e-08	CDK1, MAP3K2, GNAI1, PLCB1, TUBA1C	120	61	208202	142.214	9.29e-06	6.19e-07	6.36e-05
KEGG_PATHWAY	mmu04010:MAPK signaling pathway	6	1.49626	1.18e-07	MAP3K2, TAOK1, MAP3K8, MAP4K1, MAPK8, CACNA1E	120	196	208202	53.1128	2.12e-05	1.32e-06	0.000145
KEGG_PATHWAY	mmu05033:Nicotine addiction	4	0.997506	3.2e-07	GRIA2, GABRB2, GRIA4, GRIN3A	120	23	208202	301.742	5.75e-05	3.39e-06	0.000394
KEGG_PATHWAY	mmu05164:Influenza A	5	1.24688	3.24e-07	XPO1, CYCT, MAPK8, FURIN, STAT2	120	96	208202	90.3655	5.82e-05	3.24e-06	0.000398
KEGG_PATHWAY	mmu04921:Oxytocin signaling pathway	5	1.24688	7.15e-07	ROCK1, ROCK2, GNAI1, RYR1, PLCB1	120	117	208202	74.146	0.000129	6.78e-06	0.000881
KEGG_PATHWAY	mmu03040:Spliceosome	5	1.24688	9.32e-07	SF3B1, SRSF10, U2SURP, THOC2, RBM25	120	125	208202	69.4007	0.000168	8.39e-06	0.00114777
KEGG_PATHWAY	mmu04510:Focal adhesion	5	1.24688	1.16e-06	ARHGAP5, ROCK1, ITGB8, ROCK2, MAPK8	120	132	208202	65.7203	0.000208	9.93e-06	0.0014265
KEGG_PATHWAY	mmu05169:Epstein-Barr virus infection	5	1.24688	2.43e-06	XPO1, CDK1, PSMC6, MAPK8, POLR3E	120	159	208202	54.5603	0.000437	1.99e-05	0.00299096
KEGG_PATHWAY	mmu04730:Long-term depression	4	0.997506	2.54e-06	GRIA2, GNAI1, RYR1, PLCB1	120	45	208202	154.224	0.000457	1.99e-05	0.0031264
KEGG_PATHWAY	mmu01130:Biosynthesis of antibiotics	5	1.24688	3.63e-06	NME4, EHHADH, IDI1, SUCLA2, HADH	120	176	208202	49.2902	0.000653	2.72e-05	0.00447066
KEGG_PATHWAY	mmu05210:Colorectal cancer	4	0.997506	4.67e-06	DCC, CYCT, MAPK8, APPL1	120	55	208202	126.183	0.000841	3.36e-05	0.00575606
KEGG_PATHWAY	mmu05132:Salmonella infection	4	0.997506	4.67e-06	ROCK1, ROCK2, DYNC2H1, MAPK8	120	55	208202	126.183	0.000841	3.36e-05	0.00575606
KEGG_PATHWAY	mmu04115:p53 signaling pathway	4	0.997506	4.94e-06	CDK1, CYCT, MDM4, CCNG1	120	56	208202	123.93	0.000888	3.42e-05	0.00607932
KEGG_PATHWAY	mmu05166:HTLV-I infection	5	1.24688	5.12e-06	XPO1, CREM, TRP53INP1, FZD3, MYBL1	120	192	208202	45.1827	0.000922	3.41e-05	0.00630901
KEGG_PATHWAY	mmu00562:Inositol phosphate metabolism	4	0.997506	5.78e-06	PIK3C2A, PIKFYVE, PLCB1, MTMR6	120	59	208202	117.628	0.00104006	3.72e-05	0.00712065
KEGG_PATHWAY	mmu05032:Morphine addiction	4	0.997506	6.08e-06	GABRB2, GNAI1, GRK4, GNG4	120	60	208202	115.668	0.00109432	3.78e-05	0.00749228
KEGG_PATHWAY	mmu04726:Serotonergic synapse	4	0.997506	6.08e-06	GABRB2, GNAI1, PLCB1, GNG4	120	60	208202	115.668	0.00109432	3.78e-05	0.00749228
KEGG_PATHWAY	mmu04630:Jak-STAT signaling pathway	4	0.997506	7.75e-06	IL12RB2, CRLF2, SOCS4, STAT2	120	65	208202	106.77	0.00139372	4.65e-05	0.00954347
KEGG_PATHWAY	mmu04916:Melanogenesis	4	0.997506	1.01e-05	DCT, GNAI1, FZD3, PLCB1	120	71	208202	97.7474	0.00181872	5.87e-05	0.0124562
KEGG_PATHWAY	mmu04270:Vascular smooth muscle contraction	4	0.997506	1.05e-05	ROCK1, ROCK2, PLCB1, PPP1R14A	120	72	208202	96.3898	0.00189693	5.93e-05	0.0129923
KEGG_PATHWAY	mmu04146:Peroxisome	4	0.997506	1.1e-05	FAR1, AGPS, EHHADH, ACSL4	120	73	208202	95.0694	0.00197733	6e-05	0.0135434
KEGG_PATHWAY	mmu04670:Leukocyte transendothelial migration	4	0.997506	1.15e-05	ARHGAP5, ROCK1, ROCK2, GNAI1	120	74	208202	93.7847	0.00205993	6.06e-05	0.0141097
KEGG_PATHWAY	mmu04611:Platelet activation	4	0.997506	1.39e-05	ROCK1, ROCK2, GNAI1, PLCB1	120	79	208202	87.8489	0.00250712	7.17e-05	0.0171764
KEGG_PATHWAY	mmu04145:Phagosome	4	0.997506	1.74e-05	PIKFYVE, DYNC2H1, EEA1, TUBA1C	120	85	208202	81.6478	0.00312262	8.69e-05	0.0213994
KEGG_PATHWAY	mmu00240:Pyrimidine metabolism	4	0.997506	1.99e-05	NME4, UCK1, DPYD, POLR3E	120	89	208202	77.9783	0.00358352	9.7e-05	0.0245632
KEGG_PATHWAY	mmu04080:Neuroactive ligand-receptor interaction	4	0.997506	2.66e-05	GRIA2, GABRB2, GRIA4, GRIN3A	120	98	208202	70.817	0.00477864	0.000126	0.0327735
KEGG_PATHWAY	mmu05152:Tuberculosis	4	0.997506	2.74e-05	IRAK2, CYCT, EEA1, MAPK8	120	99	208202	70.1017	0.00492548	0.000127	0.0337829
KEGG_PATHWAY	mmu04310:Wnt signaling pathway	4	0.997506	3e-05	ROCK2, FZD3, MAPK8, PLCB1	120	102	208202	68.0399	0.00538383	0.000135	0.0369345
KEGG_PATHWAY	mmu04261:Adrenergic signaling in cardiomyocytes	4	0.997506	3.46e-05	PPP2R3A, GNAI1, CREM, PLCB1	120	107	208202	64.8604	0.00620879	0.000152	0.0426104
KEGG_PATHWAY	mmu04390:Hippo signaling pathway	4	0.997506	3.56e-05	BMP4, CRB1, MPP5, FZD3	120	108	208202	64.2599	0.00638242	0.000152	0.0438056
KEGG_PATHWAY	mmu04022:cGMP-PKG signaling pathway	4	0.997506	3.66e-05	ROCK1, ROCK2, GNAI1, PLCB1	120	109	208202	63.6703	0.00655971	0.000153	0.0450261
KEGG_PATHWAY	mmu05206:MicroRNAs in cancer	4	0.997506	4.07e-05	ROCK1, FZD3, MDM4, CCNG1	120	113	208202	61.4165	0.00730079	0.000167	0.0501303
KEGG_PATHWAY	mmu04810:Regulation of actin cytoskeleton	4	0.997506	8.71e-05	ROCK1, ITGB8, ROCK2, PIKFYVE	120	146	208202	47.5347	0.0155626	0.000348	0.107275
KEGG_PATHWAY	mmu00071:Fatty acid degradation	3	0.74813	0.00019	EHHADH, HADH, ACSL4	120	35	208202	148.716	0.0336903	0.000745	0.234243
KEGG_PATHWAY	mmu04930:Type II diabetes mellitus	3	0.74813	0.000201	MAPK8, SOCS4, CACNA1E	120	36	208202	144.585	0.0356235	0.000771	0.247913
KEGG_PATHWAY	mmu05030:Cocaine addiction	3	0.74813	0.000237	GRIA2, GNAI1, GRIN3A	120	39	208202	133.463	0.041722	0.000887	0.291208
KEGG_PATHWAY	mmu03320:PPAR signaling pathway	3	0.74813	0.000249	EHHADH, ACSL4, SLC27A5	120	40	208202	130.126	0.0438533	0.000915	0.306399
KEGG_PATHWAY	mmu01212:Fatty acid metabolism	3	0.74813	0.000288	EHHADH, HADH, ACSL4	120	43	208202	121.048	0.0505365	0.00103663	0.354239
KEGG_PATHWAY	mmu05014:Amyotrophic lateral sclerosis (ALS)	3	0.74813	0.000288	PRPH, GRIA2, CYCT	120	43	208202	121.048	0.0505365	0.00103663	0.354239
KEGG_PATHWAY	mmu05031:Amphetamine addiction	3	0.74813	0.00039	GRIA2, GRIA4, GRIN3A	120	50	208202	104.101	0.0677646	0.00137494	0.479025
KEGG_PATHWAY	mmu04727:GABAergic synapse	3	0.74813	0.000524	GABRB2, GNAI1, GNG4	120	58	208202	89.7422	0.0900904	0.00181393	0.64397
KEGG_PATHWAY	mmu05142:Chagas disease (American trypanosomiasis)	3	0.74813	0.000618	GNAI1, MAPK8, PLCB1	120	63	208202	82.6198	0.105367	0.00209858	0.759019
KEGG_PATHWAY	mmu04912:GnRH signaling pathway	3	0.74813	0.00072	MAP3K2, MAPK8, PLCB1	120	68	208202	76.5449	0.121583	0.00239775	0.883168
KEGG_PATHWAY	mmu03008:Ribosome biogenesis in eukaryotes	3	0.74813	0.000807	XPO1, GTPBP4, POP1	120	72	208202	72.2924	0.135188	0.0026373	0.988982
KEGG_PATHWAY	mmu04914:Progesterone-mediated oocyte maturation	3	0.74813	0.000852	CDK1, GNAI1, MAPK8	120	74	208202	70.3385	0.142189	0.00273503	1.04404
KEGG_PATHWAY	mmu05145:Toxoplasmosis	3	0.74813	0.000922	GNAI1, CYCT, MAPK8	120	77	208202	67.5981	0.152926	0.00290747	1.1293
KEGG_PATHWAY	mmu04725:Cholinergic synapse	3	0.74813	0.00112111	GNAI1, PLCB1, GNG4	120	85	208202	61.2359	0.182833	0.00347519	1.37219
KEGG_PATHWAY	mmu04114:Oocyte meiosis	3	0.74813	0.0012831	CDK1, SMC1A, SMC3	120	91	208202	57.1984	0.206344	0.00390938	1.56903
KEGG_PATHWAY	mmu04020:Calcium signaling pathway	3	0.74813	0.00136804	RYR1, CACNA1E, PLCB1	120	94	208202	55.3729	0.218403	0.0040985	1.67209
KEGG_PATHWAY	mmu04550:Signaling pathways regulating pluripotency of stem cells	3	0.74813	0.00145561	BMP4, RIF1, FZD3	120	97	208202	53.6603	0.230643	0.00428914	1.77825
KEGG_PATHWAY	mmu05161:Hepatitis B	3	0.74813	0.00170187	CYCT, MAPK8, STAT2	120	105	208202	49.5719	0.264054	0.00493292	2.07621
KEGG_PATHWAY	mmu04910:Insulin signaling pathway	3	0.74813	0.00200091	PRKAR2B, MAPK8, SOCS4	120	114	208202	45.6583	0.302689	0.00570627	2.4369
KEGG_PATHWAY	mmu04110:Cell cycle	3	0.74813	0.00207052	CDK1, SMC1A, SMC3	120	116	208202	44.8711	0.311389	0.0058124	2.52068
KEGG_PATHWAY	mmu04120:Ubiquitin mediated proteolysis	3	0.74813	0.00262928	UBE3A, WWP1, UBA6	120	131	208202	39.7332	0.377427	0.00726417	3.19086
KEGG_PATHWAY	mmu05205:Proteoglycans in cancer	3	0.74813	0.00303538	ROCK1, ROCK2, FZD3	120	141	208202	36.9152	0.421432	0.00825663	3.67527
KEGG_PATHWAY	mmu05034:Alcoholism	3	0.74813	0.00312019	GNAI1, GRIN3A, GNG4	120	143	208202	36.399	0.430224	0.00836056	3.77615
KEGG_PATHWAY	mmu04141:Protein processing in endoplasmic reticulum	3	0.74813	0.00365138	HSPA4L, MAPK8, UGGT2	120	155	208202	33.581	0.482347	0.00963636	4.4058
KEGG_PATHWAY	mmu04151:PI3K-Akt signaling pathway	3	0.74813	0.00633868	PPP2R3A, ITGB8, GNG4	120	206	208202	25.2672	0.681647	0.0164515	7.53362
KEGG_PATHWAY	mmu00650:Butanoate metabolism	2	0.498753	0.00910619	EHHADH, HADH	120	16	208202	216.877	0.807301	0.0232487	10.6563
KEGG_PATHWAY	mmu00512:Mucin type O-Glycan biosynthesis	2	0.498753	0.0102387	GALNT13, B4GALT5	120	18	208202	192.78	0.843149	0.0257536	11.9059
KEGG_PATHWAY	mmu00983:Drug metabolism - other enzymes	2	0.498753	0.0108044	UCK1, DPYD	120	19	208202	182.633	0.858489	0.0267926	12.5242
KEGG_PATHWAY	mmu00410:beta-Alanine metabolism	2	0.498753	0.011935	EHHADH, DPYD	120	21	208202	165.24	0.884815	0.0291718	13.7477
KEGG_PATHWAY	mmu00380:Tryptophan metabolism	2	0.498753	0.0124998	EHHADH, HADH	120	22	208202	157.729	0.896081	0.0301332	14.353
KEGG_PATHWAY	mmu00640:Propanoate metabolism	2	0.498753	0.0136284	EHHADH, SUCLA2	120	24	208202	144.585	0.915414	0.0323967	15.551
KEGG_PATHWAY	mmu05217:Basal cell carcinoma	2	0.498753	0.0192524	BMP4, FZD3	120	34	208202	102.06	0.969779	0.0449986	21.2942
KEGG_PATHWAY	mmu00561:Glycerolipid metabolism	2	0.498753	0.0203734	DGKH, PNPLA3	120	36	208202	96.3898	0.975402	0.0469786	22.3952
KEGG_PATHWAY	mmu04924:Renin secretion	2	0.498753	0.0203734	GNAI1, PLCB1	120	36	208202	96.3898	0.975402	0.0469786	22.3952
KEGG_PATHWAY	mmu05133:Pertussis	2	0.498753	0.0209334	GNAI1, MAPK8	120	37	208202	93.7847	0.977808	0.0476481	22.9398
KEGG_PATHWAY	mmu04971:Gastric acid secretion	2	0.498753	0.0248446	GNAI1, PLCB1	120	44	208202	78.8644	0.989203	0.055711	26.6471
KEGG_PATHWAY	mmu00280:Valine, leucine and isoleucine degradation	2	0.498753	0.0254021	EHHADH, HADH	120	45	208202	77.1119	0.990259	0.0562492	27.162
KEGG_PATHWAY	mmu00310:Lysine degradation	2	0.498753	0.0259592	EHHADH, HADH	120	46	208202	75.4355	0.991212	0.0567738	27.6732
KEGG_PATHWAY	mmu03460:Fanconi anemia pathway	2	0.498753	0.0259592	BRCA2, REV3L	120	46	208202	75.4355	0.991212	0.0567738	27.6732
KEGG_PATHWAY	mmu04150:mTOR signaling pathway	2	0.498753	0.0292956	RICTOR, RRAGD	120	52	208202	66.7314	0.995261	0.0631838	30.6663
KEGG_PATHWAY	mmu04620:Toll-like receptor signaling pathway	2	0.498753	0.0304052	MAP3K8, MAPK8	120	54	208202	64.2599	0.996143	0.0647694	31.6362
KEGG_PATHWAY	mmu04920:Adipocytokine signaling pathway	2	0.498753	0.0315135	MAPK8, ACSL4	120	56	208202	61.9649	0.996861	0.0663148	32.5926
KEGG_PATHWAY	mmu05212:Pancreatic cancer	2	0.498753	0.0315135	BRCA2, MAPK8	120	56	208202	61.9649	0.996861	0.0663148	32.5926
KEGG_PATHWAY	mmu04350:TGF-beta signaling pathway	2	0.498753	0.0315135	BMP4, ROCK1	120	56	208202	61.9649	0.996861	0.0663148	32.5926
KEGG_PATHWAY	mmu04720:Long-term potentiation	2	0.498753	0.0315135	GRIA2, PLCB1	120	56	208202	61.9649	0.996861	0.0663148	32.5926
KEGG_PATHWAY	mmu04917:Prolactin signaling pathway	2	0.498753	0.0320672	MAPK8, SOCS4	120	57	208202	60.8778	0.997168	0.0666917	33.0657
KEGG_PATHWAY	mmu04925:Aldosterone synthesis and secretion	2	0.498753	0.0337264	HSD3B2, PLCB1	120	60	208202	57.8339	0.99792	0.0692905	34.4654
KEGG_PATHWAY	mmu04750:Inflammatory mediator regulation of TRP channels	2	0.498753	0.034831	MAPK8, PLCB1	120	62	208202	55.9683	0.998307	0.0707236	35.3822
KEGG_PATHWAY	mmu04668:TNF signaling pathway	2	0.498753	0.037587	MAP3K8, MAPK8	120	67	208202	51.7915	0.998988	0.0753727	37.6185
KEGG_PATHWAY	mmu04060:Cytokine-cytokine receptor interaction	2	0.498753	0.037587	IL12RB2, CRLF2	120	67	208202	51.7915	0.998988	0.0753727	37.6185
KEGG_PATHWAY	mmu05231:Choline metabolism in cancer	2	0.498753	0.0403351	MAPK8, DGKH	120	72	208202	48.1949	0.999395	0.079895	39.7775
KEGG_PATHWAY	mmu04915:Estrogen signaling pathway	2	0.498753	0.0419803	GNAI1, PLCB1	120	75	208202	46.2671	0.999556	0.0821982	41.0369
KEGG_PATHWAY	mmu04380:Osteoclast differentiation	2	0.498753	0.0430755	MAPK8, STAT2	120	77	208202	45.0654	0.999639	0.0834089	41.8619
KEGG_PATHWAY	mmu03015:mRNA surveillance pathway	2	0.498753	0.044716	PPP2R3A, PNN	120	80	208202	43.3754	0.999735	0.0856156	43.0777
KEGG_PATHWAY	mmu04931:Insulin resistance	2	0.498753	0.046899	MAPK8, SLC27A5	120	84	208202	41.3099	0.999824	0.0887789	44.6594
KEGG_PATHWAY	mmu05160:Hepatitis C	2	0.498753	0.0474439	MAPK8, STAT2	120	85	208202	40.8239	0.999841	0.0888757	45.0479
KEGG_PATHWAY	mmu04919:Thyroid hormone signaling pathway	2	0.498753	0.0496208	MED13, PLCB1	120	89	208202	38.9891	0.999895	0.0919275	46.5748

## Sheet: Biological processes FUS KO
Functional categories enriched within the genes with altered expression levels in FUS KO MNs
Category	Term	Count	%	PValue	Genes	List Total	Pop Hits	Pop Total	Fold Enrichment	Bonferroni	Benjamini	FDR
GOTERM_BP_DIRECT	GO0006810~transport	17	8.90052	3.18695e-10	SLC22A17, RFT1, SLC22A18, STAR, TMC3, ABCD1, RASL2-9, ASIC1, SLC7A4, GABRR2, KCNN1, PTGDS, RAB37, APOE, SLC30A1, SLC16A9, SV2C	154	4459	335470	8.30509	3.39091e-07	3.39091e-07	5.07509e-07
GOTERM_BP_DIRECT	GO0007275~multicellular organism development	15	7.8534	8.37407e-10	FZD9, PGF, RREB1, MAEL, NEUROG1, VAX2, TNFSF12, DDX4, TNFRSF11A, VEGFA, NKX3-1, SEMA3B, OLIG1, TBC1D32, EDARADD	154	3427	335470	9.53477	8.91e-07	4.455e-07	1.33354e-06
GOTERM_BP_DIRECT	GO0006355~regulation of transcription, DNA-templated	20	10.4712	7.90614e-07	SOX1, NDN, RREB1, NEUROG1, VAX2, ZFP709, CBX7, TAL2, JADE1, GM21814, TCF20, LPXN, 9130023H24RIK, SALL4, ZFP599, PRDM5, ETV1, 1700048O20RIK, NKX3-1, OLIG1	154	11026	335470	3.95135	0.00084086	0.000280365	0.00125902
GOTERM_BP_DIRECT	GO0006811~ion transport	7	3.66492	1.1915e-06	GABRR2, SLC22A17, SLC22A18, TMC3, KCNN1, SLC30A1, ASIC1	154	721	335470	21.1493	0.00126695	0.000316889	0.0018974
GOTERM_BP_DIRECT	GO0030154~cell differentiation	10	5.2356	2.43663e-06	PGF, VEGFA, MAEL, NEUROG1, SEMA3B, TNFSF12, DDX4, TMEM176B, EDARADD, NPHP1	154	2473	335470	8.80864	0.00258921	0.00051838	0.00388016
GOTERM_BP_DIRECT	GO0007263~nitric oxide mediated signal transduction	4	2.09424	6.90058e-06	APOE, MT2, MT1, GUCY1A3	154	78	335470	111.712	0.00731535	0.00122296	0.0109883
GOTERM_BP_DIRECT	GO0007165~signal transduction	14	7.32984	6.40994e-05	FZD9, RREB1, RASL2-9, ADORA1, LSP1, GRM2, SALL4, PTK2B, GIPR, GUCY1A3, GNB3, ARAP1, BCAR3, EDARADD	154	7767	335470	3.92652	0.0659301	0.00969611	0.102027
GOTERM_BP_DIRECT	GO0007166~cell surface receptor signaling pathway	6	3.14136	0.000125581	FZD9, PDK1, PTK2B, GIPR, TSPAN14, TSPAN7	154	1037	335470	12.6039	0.125083	0.0165645	0.199795
GOTERM_BP_DIRECT	GO0042493~response to drug	7	3.66492	0.000244465	STAR, PTK2B, PGF, NCKAP1L, ENO3, CBX7, MMP2	154	1876	335470	8.12827	0.229058	0.0284909	0.388591
GOTERM_BP_DIRECT	GO0006351~transcription, DNA-templated	16	8.37696	0.000251142	NDN, SOX1, RREB1, NEUROG1, VAX2, CBX7, PRIM1, TAL2, JADE1, TCF20, LPXN, SALL4, PRDM5, ETV1, NKX3-1, OLIG1	154	11417	335470	3.05282	0.234517	0.0263709	0.399186
GOTERM_BP_DIRECT	GO0032259~methylation	4	2.09424	0.00115576	WBSCR27, HENMT1, PRDM5, COQ5	154	443	335470	19.6693	0.707835	0.105829	1.82471
GOTERM_BP_DIRECT	GO0007155~cell adhesion	7	3.66492	0.00119743	LPXN, PTK2B, ADAM23, SDK2, BCAN, EFS, AJAP1	154	2549	335470	5.9822	0.720522	0.100788	1.88992
GOTERM_BP_DIRECT	GO0001666~response to hypoxia	6	3.14136	0.00128057	ADM, PTK2B, PGF, VEGFA, ADORA1, MMP2	154	1735	335470	7.53329	0.74421	0.0995645	2.01988
GOTERM_BP_DIRECT	GO0007186~G-protein coupled receptor signaling pathway	6	3.14136	0.0012954	FZD9, GRM2, APOE, GIPR, GNB3, ADORA1	154	1740	335470	7.51164	0.74822	0.0938173	2.04305
GOTERM_BP_DIRECT	GO0034587~piRNA metabolic process	3	1.57068	0.00232623	HENMT1, MAEL, DDX4	154	154	335470	42.4359	0.916088	0.152275	3.64081
GOTERM_BP_DIRECT	GO0043524~negative regulation of neuron apoptotic process	6	3.14136	0.00283834	FZD9, STAR, PTK2B, APOE, VEGFA, MT1	154	2087	335470	6.2627	0.951408	0.172229	4.42547
GOTERM_BP_DIRECT	GO0051321~meiotic cell cycle	3	1.57068	0.00361614	MAEL, SYCE1, DDX4	154	193	335470	33.8608	0.978817	0.20287	5.60574
GOTERM_BP_DIRECT	GO0007565~female pregnancy	3	1.57068	0.00402805	ADM, PGF, PCSK5	154	204	335470	32.035	0.986357	0.212257	6.22527
GOTERM_BP_DIRECT	GO0007507~heart development	6	3.14136	0.00438628	SALL4, ADM, NKX3-1, PCSK5, MMP2, TBC1D32	154	2314	335470	5.64834	0.990696	0.218212	6.76094
GOTERM_BP_DIRECT	GO0060749~mammary gland alveolus development	3	1.57068	0.00462301	TNFRSF11A, VEGFA, TPH1	154	219	335470	29.8408	0.992776	0.21848	7.11335
GOTERM_BP_DIRECT	GO0055114~oxidation-reduction process	6	3.14136	0.00473777	PYCR1, P4HA1, QDPR, TPH1, MOXD1, DCXR	154	2357	335470	5.54529	0.99361	0.213858	7.28375
GOTERM_BP_DIRECT	GO0008285~negative regulation of cell proliferation	8	4.18848	0.00476871	NDN, ADM, PTK2B, RGCC, NKX3-1, SLC9A3R1, ADORA1, ERDR1	154	4488	335470	3.88302	0.993818	0.206406	7.32964
GOTERM_BP_DIRECT	GO0006006~glucose metabolic process	4	2.09424	0.0048222	PDK1, HK2, DCXR, GDPGP1	154	736	335470	11.839	0.994161	0.20038	7.40893
GOTERM_BP_DIRECT	GO0051781~positive regulation of cell division	3	1.57068	0.00521262	PGF, VEGFA, NKX3-1	154	233	335470	28.0478	0.996154	0.206814	7.98568
GOTERM_BP_DIRECT	GO0034613~cellular protein localization	4	2.09424	0.0058698	NLRP5, AHI1, SLC9A3R1, NPHP1	154	791	335470	11.0158	0.998096	0.221631	8.94894
GOTERM_BP_DIRECT	GO0006508~proteolysis	5	2.6178	0.00637285	PCSK1, ADAM23, MIPEP, PCSK5, MMP2	154	1594	335470	6.83305	0.998889	0.230205	9.67989
GOTERM_BP_DIRECT	GO0032455~nerve growth factor processing	2	1.04712	0.00681949	PCSK1, PCSK5	154	15	335470	290.45	0.999311	0.23636	10.3242
GOTERM_BP_DIRECT	GO0055085~transmembrane transport	6	3.14136	0.00747504	SLC22A17, SLC22A18, SLC30A1, ABCD1, SLC16A9, SV2C	154	2635	335470	4.96025	0.999659	0.248075	11.2622
GOTERM_BP_DIRECT	GO0006882~cellular zinc ion homeostasis	3	1.57068	0.00805133	SLC30A1, MT2, MT1	154	292	335470	22.3806	0.999816	0.256656	12.0792
GOTERM_BP_DIRECT	GO0042462~eye photoreceptor cell development	3	1.57068	0.00815745	GABRR2, VEGFA, AHI1	154	294	335470	22.2283	0.999836	0.252113	12.2288
GOTERM_BP_DIRECT	GO0060041~retina development in camera-type eye	4	2.09424	0.00834378	AHI1, VAX2, TBC1D32, NPHP1	154	899	335470	9.69244	0.999866	0.249925	12.491
GOTERM_BP_DIRECT	GO0048010~vascular endothelial growth factor receptor signaling pathway	3	1.57068	0.0094191	PTK2B, PGF, VEGFA	154	317	335470	20.6156	0.999958	0.26997	13.99
GOTERM_BP_DIRECT	GO0031047~gene silencing by RNA	3	1.57068	0.0100541	HENMT1, MAEL, DDX4	154	328	335470	19.9242	0.999979	0.278057	14.8638
GOTERM_BP_DIRECT	GO0007566~embryo implantation	3	1.57068	0.0118731	NLRP5, PCSK5, MMP2	154	358	335470	18.2546	0.999997	0.311874	17.3212
GOTERM_BP_DIRECT	GO0007399~nervous system development	5	2.6178	0.0128062	SOX1, GPM6A, VEGFA, NEUROG1, SEMA3B	154	1959	335470	5.55992	0.999999	0.324175	18.5556
GOTERM_BP_DIRECT	GO0016311~dephosphorylation	3	1.57068	0.0132116	SSH3, DUSP16, CDKN3	154	379	335470	17.2431	0.999999	0.325024	19.0867
GOTERM_BP_DIRECT	GO0045766~positive regulation of angiogenesis	4	2.09424	0.0132331	ADM, PTK2B, PGF, VEGFA	154	1068	335470	8.15871	0.999999	0.318242	19.1147
GOTERM_BP_DIRECT	GO0002040~sprouting angiogenesis	3	1.57068	0.0133268	PTK2B, PGF, VEGFA	154	381	335470	17.1526	0.999999	0.313164	19.237
GOTERM_BP_DIRECT	GO0010273~detoxification of copper ion	2	1.04712	0.0176347	MT2, MT1	154	39	335470	111.712	1	0.384551	24.673
GOTERM_BP_DIRECT	GO0042542~response to hydrogen peroxide	3	1.57068	0.0210874	STAR, PTK2B, MMP2	154	486	335470	13.4468	1	0.432732	28.7803
GOTERM_BP_DIRECT	GO0007568~aging	3	1.57068	0.0216563	ADM, APOE, ENO3	154	493	335470	13.2558	1	0.433446	29.4366
GOTERM_BP_DIRECT	GO0010288~response to lead ion	2	1.04712	0.0225525	STAR, QDPR	154	50	335470	87.1351	1	0.438908	30.4589
GOTERM_BP_DIRECT	GO0001525~angiogenesis	5	2.6178	0.0227648	PTK2B, PGF, VEGFA, TNFSF12, MMP2	154	2336	335470	4.66262	1	0.434366	30.699
GOTERM_BP_DIRECT	GO0007049~cell cycle	5	2.6178	0.0240321	KIF23, MARVELD1, RGCC, SYCE1, CDKN3	154	2380	335470	4.57642	1	0.444694	32.1164
GOTERM_BP_DIRECT	GO0001541~ovarian follicle development	3	1.57068	0.0241606	VEGFA, INHA, MMP2	154	523	335470	12.4955	1	0.439136	32.2585
GOTERM_BP_DIRECT	GO0043066~negative regulation of apoptotic process	7	3.66492	0.0243503	LIMS2, PTK2B, VEGFA, MAEL, NCKAP1L, AHI1, ADORA1	154	4844	335470	3.14794	1	0.43459	32.468
GOTERM_BP_DIRECT	GO0010628~positive regulation of gene expression	5	2.6178	0.0290919	STAR, VEGFA, RGCC, NKX3-1, AHI1	154	2524	335470	4.31533	1	0.487452	37.5091
GOTERM_BP_DIRECT	GO0045906~negative regulation of vasoconstriction	2	1.04712	0.0292192	ADM, MMP2	154	65	335470	67.027	1	0.481774	37.6395
GOTERM_BP_DIRECT	GO0045727~positive regulation of translation	3	1.57068	0.0293212	PTK2B, RBM3, CIRBP	154	581	335470	11.2481	1	0.475972	37.7438
GOTERM_BP_DIRECT	GO0000122~negative regulation of transcription from RNA polymerase II promoter	9	4.71204	0.0295518	SALL4, RREB1, VEGFA, PRDM5, MAEL, VAX2, CBX7, S100A1, GPS2	154	7920	335470	2.47543	1	0.471833	37.9789
GOTERM_BP_DIRECT	GO0046929~negative regulation of neurotransmitter secretion	2	1.04712	0.0305471	SLC30A1, ASIC1	154	68	335470	64.0699	1	0.476508	38.9841
GOTERM_BP_DIRECT	GO0060754~positive regulation of mast cell chemotaxis	2	1.04712	0.0309893	PGF, VEGFA	154	69	335470	63.1414	1	0.474877	39.4258
GOTERM_BP_DIRECT	GO0002474~antigen processing and presentation of peptide antigen via MHC class I	2	1.04712	0.0314314	H2-K1, H2-Q6	154	70	335470	62.2393	1	0.473302	39.8643
GOTERM_BP_DIRECT	GO0014009~glial cell proliferation	2	1.04712	0.0318732	PTK2B, LGI4	154	71	335470	61.3627	1	0.471782	40.2997
GOTERM_BP_DIRECT	GO0006974~cellular response to DNA damage stimulus	5	2.6178	0.0330699	3110062M04RIK, MAEL, MACROD1, CDKN3, NTHL1	154	2625	335470	4.14929	1	0.478252	41.4641
GOTERM_BP_DIRECT	GO0071276~cellular response to cadmium ion	2	1.04712	0.03452	STAR, MT2	154	77	335470	56.5812	1	0.486994	42.8465
GOTERM_BP_DIRECT	GO0007204~positive regulation of cytosolic calcium ion concentration	3	1.57068	0.0356492	ADM, PTK2B, GIPR	154	647	335470	10.1007	1	0.492167	43.9018
GOTERM_BP_DIRECT	GO0006869~lipid transport	3	1.57068	0.0360948	RFT1, STAR, APOE	154	652	335470	10.0232	1	0.490537	44.3131
GOTERM_BP_DIRECT	GO0043043~peptide biosynthetic process	2	1.04712	0.0362805	PCSK1, PCSK5	154	81	335470	53.7871	1	0.486468	44.4838
GOTERM_BP_DIRECT	GO0001503~ossification	3	1.57068	0.0375831	FZD9, TNFRSF11A, COL11A2	154	666	335470	9.81251	1	0.493038	45.6667
GOTERM_BP_DIRECT	GO0035902~response to immobilization stress	2	1.04712	0.0384767	PTK2B, TPH1	154	86	335470	50.6599	1	0.495601	46.4646
GOTERM_BP_DIRECT	GO0030828~positive regulation of cGMP biosynthetic process	2	1.04712	0.0389154	APOE, GUCY1A3	154	87	335470	50.0776	1	0.49398	46.8522
GOTERM_BP_DIRECT	GO2000573~positive regulation of DNA biosynthetic process	2	1.04712	0.0389154	PTK2B, RGCC	154	87	335470	50.0776	1	0.49398	46.8522
GOTERM_BP_DIRECT	GO0051967~negative regulation of synaptic transmission, glutamatergic	2	1.04712	0.0463513	GRM2, ADORA1	154	104	335470	41.8919	1	0.551365	53.0357
GOTERM_BP_DIRECT	GO0008284~positive regulation of cell proliferation	6	3.14136	0.0484248	NUDT16, ADM, PTK2B, PGF, VEGFA, NKX3-1	154	4310	335470	3.03254	1	0.561856	54.6357

## Sheet: Cellular component FUS KO
Functional categories enriched within the genes with altered expression levels in FUS KO MNs
Category	Term	Count	%	PValue	Genes	List Total	Pop Hits	Pop Total	Fold Enrichment	Bonferroni	Benjamini	FDR
GOTERM_CC_DIRECT	GO0016020~membrane	67	35.0785	4.38287e-29	SLC22A17, RFT1, SLC22A18, PGF, TSPAN7, TNFSF12, SLC7A4, MMP2, ADORA1, A730017C20RIK, PRIM1, TNFRSF11A, P4HA1, APOE, NIPAL2, SV2C, H2-K1, FMR1NB, SDK2, AJAP1, SLC9A3R1, MOXD1, COQ5, GABRR2, IGSF8, GRM2, STXBP6, PTGDS, GIPR, VEGFA, PCMTD1, DOC2B, SMIM24, HIST1H4M, LIMS2, ABCD1, HK2, EHBP1L1, LPXN, MARVELD1, GPM6A, MARVELD2, PTK2B, SLC30A1, ENO3, PRIMA1, PCSK5, FZD9, TMC3, ADAM23, MXRA7, BFSP1, TSPA…	174	28773	371627	4.97333	9.81763e-27	9.81763e-27	5.5953e-26
GOTERM_CC_DIRECT	GO0005737~cytoplasm	77	40.3141	5.42113e-16	KIF23, FAM110A, SLC22A18, TTLL8, RBM3, RASL2-9, MAEL, BPHL, MMP2, CBX7, GDPGP1, CMBL, JADE1, APOE, MT2, MT1, GUCY1A3, S100A1, EDARADD, NWD1, NUDT16, NLRP5, RREB1, FILIP1, EXOSC5, TLE6, QDPR, PADI2, VAX2, INHA, ARHGEF15, SLC9A3R1, PMM2, MOXD1, ADM, STXBP6, TAF15, PTGDS, VEGFA, RGCC, PCMTD1, TPH1, DOC2B, FUS, WBSCR27, NDN, SSH3, 3110062M04RIK, ABCD1, ISOC2A, LPXN, MARVELD1, MARVELD2, PTK2B, SLC30A1…	174	64946	371627	2.53219	1.24345e-13	6.21725e-14	7.10543e-13
GOTERM_CC_DIRECT	GO0042995~cell projection	12	6.28272	2.62475e-12	LPXN, GRM2, TTLL8, NDN, GPM6A, PTK2B, RBM3, AHI1, ARHGEF15, SLC9A3R1, TBC1D32, NPHP1	174	1002	371627	25.5783	5.87953e-10	1.95984e-10	3.35089e-09
GOTERM_CC_DIRECT	GO0005886~plasma membrane	42	21.9895	4.99605e-11	SLC22A17, LIMS2, SLC22A18, TNFSF12, MMP2, ADORA1, JADE1, LPXN, TNFRSF11A, GPM6A, MARVELD1, PTK2B, SLC30A1, MARVELD2, APOE, GUCY1A3, ENO3, PRIMA1, PDK1, FZD9, ADAM23, SDK2, TSPAN14, BFSP1, EPHX1, AJAP1, ASIC1, SLC9A3R1, H2-Q6, ZFP709, GABRR2, LSP1, IGSF8, GRM2, STXBP6, KCNN1, SLC16A9, GIPR, VEGFA, DOC2B, ARAP1, DCXR	174	28244	371627	3.176	1.11911e-08	2.79779e-09	6.3781e-08
GOTERM_CC_DIRECT	GO0030054~cell junction	14	7.32984	3.32324e-08	LIMS2, SDK2, AHI1, AJAP1, GABRR2, LPXN, GRM2, PTK2B, MARVELD2, SYNM, PRIMA1, SV2C, TBC1D2, NPHP1	174	3772	371627	7.9271	7.44403e-06	1.48881e-06	4.24255e-05
GOTERM_CC_DIRECT	GO0005634~nucleus	58	30.3665	9.4436e-08	KIF23, HIST2H2AA2, PNMA3, RBM3, RASL2-9, MAEL, CBX7, MMP2, JADE1, APOE, INTS6, MT2, MT1, OLIG1, S100A1, NUDT16, NLRP5, RREB1, TLE6, EXOSC5, VAX2, PTGDS, TAF15, VEGFA, RGCC, PRDM5, FUS, RALYL, HIST1H4M, NDN, SOX1, 3110062M04RIK, SSH3, ISOC2A, TAL2, TSPYL3, TCF20, LPXN, MARVELD1, PTK2B, DUSP16, ETV1, NKX3-1, NTHL1, OSGEP, CRIP3, NEUROG1, SYCE1, MACROD1, CDKN3, DDX4, GPS2, SALL4, CIRBP, TMEM176B, PH…	174	61413	371627	2.01709	2.11534e-05	3.5256e-06	0.00012056
GOTERM_CC_DIRECT	GO0045202~synapse	11	5.75916	1.27041e-07	GABRR2, IGSF8, GRM2, SDK2, SYT13, BCAN, ASIC1, PRIMA1, DOC2B, SV2C, ADORA1	174	2235	371627	10.5117	2.84567e-05	4.06529e-06	0.000162184
GOTERM_CC_DIRECT	GO0005576~extracellular region	14	7.32984	4.43765e-07	PTGDS, ADM, APOE, PGF, ADAM23, VEGFA, LGI4, BCAN, SEMA3B, TNFSF12, INHA, COL11A2, MMP2, PCSK5	174	4742	371627	6.30557	9.93985e-05	1.24253e-05	0.000566522
GOTERM_CC_DIRECT	GO0005856~cytoskeleton	13	6.80628	5.4673e-07	KIF23, FAM110A, TTLL8, FILIP1, SSH3, BFSP1, AHI1, MARVELD1, PTK2B, RGCC, SYNM, FGD3, NPHP1	174	4042	371627	6.86918	0.00012246	1.36074e-05	0.00069797
GOTERM_CC_DIRECT	GO0043025~neuronal cell body	10	5.2356	2.16249e-05	FUS, STAR, GPM6A, KCNN1, PTK2B, APOE, NEUROG1, INHA, PMM2, ADORA1	174	3184	371627	6.70787	0.00483232	0.000484286	0.0276035
GOTERM_CC_DIRECT	GO0030425~dendrite	9	4.71204	9.00161e-05	FUS, GRM2, PTK2B, APOE, RBM3, BCAN, ARHGEF15, GNB3, ADORA1	174	2985	371627	6.43956	0.0199626	0.00183146	0.114856
GOTERM_CC_DIRECT	GO0043005~neuron projection	8	4.18848	0.000190401	GRM2, STAR, GPM6A, QDPR, GNB3, TPH1, SV2C, S100A1	174	2499	371627	6.83725	0.041757	0.00354818	0.2428
GOTERM_CC_DIRECT	GO0005615~extracellular space	15	7.8534	0.000252508	PGF, LGALS4, BCAN, INHA, TNFSF12, MMP2, PCSK1, ADM, PTGDS, APOE, VEGFA, ENO3, LGI4, SEMA3B, PCSK5	174	9921	371627	3.22919	0.0549986	0.004342	0.321881
GOTERM_CC_DIRECT	GO0048471~perinuclear region of cytoplasm	13	6.80628	0.0003626	FUS, FZD9, LPXN, PTGDS, PTK2B, ABCD1, MT2, MAEL, MT1, TNFSF12, CDKN3, SLC9A3R1, DDX4	174	7889	371627	3.51949	0.078025	0.00578585	0.46192
GOTERM_CC_DIRECT	GO0031410~cytoplasmic vesicle	7	3.66492	0.000754068	PCSK1, RAB37, MARVELD2, SYT13, SV2C, ARAP1, TBC1D2	174	2278	371627	6.563	0.15547	0.0112018	0.958406
GOTERM_CC_DIRECT	GO0005912~adherens junction	4	2.09424	0.00276425	AHI1, SYNM, AJAP1, NPHP1	174	590	371627	14.4799	0.462082	0.0380118	3.4721
GOTERM_CC_DIRECT	GO0009986~cell surface	8	4.18848	0.0102046	H2-K1, FZD9, TNFRSF11A, APOE, VEGFA, TSPAN14, ASIC1, H2-Q6	174	5082	371627	3.36212	0.899497	0.126416	12.2733
GOTERM_CC_DIRECT	GO0005788~endoplasmic reticulum lumen	4	2.09424	0.0103237	PCSK1, P4HA1, RCN3, PCSK5	174	953	371627	8.96448	0.90217	0.121149	12.408
GOTERM_CC_DIRECT	GO0005829~cytosol	20	10.4712	0.0109849	NWD1, NLRP5, STAR, NDN, GIMAP8, HENMT1, TLE6, QDPR, HK2, MAEL, NCKAP1L, DDX4, PMM2, PPP1R17, CMBL, JADE1, APOE, DUSP16, MT2, MT1	174	22960	371627	1.86044	0.915772	0.1221	13.1521
GOTERM_CC_DIRECT	GO0043197~dendritic spine	4	2.09424	0.0115876	FUS, GPM6A, ASIC1, ADORA1	174	995	371627	8.58608	0.926523	0.122378	13.8254
GOTERM_CC_DIRECT	GO0005783~endoplasmic reticulum	12	6.28272	0.0160227	H2-K1, PTGDS, P4HA1, SLC30A1, APOE, GIMAP8, EPHX1, RCN3, H2-Q6, ADORA1, MOXD1, ALG14	174	11162	371627	2.29613	0.973168	0.158267	18.6335
GOTERM_CC_DIRECT	GO0016324~apical plasma membrane	5	2.6178	0.0172517	SLC22A18, MARVELD2, AJAP1, SLC9A3R1, DCXR	174	2099	371627	5.08763	0.979719	0.162376	19.9214
GOTERM_CC_DIRECT	GO0005938~cell cortex	4	2.09424	0.0251424	NLRP5, PTK2B, TLE6, BFSP1	174	1338	371627	6.38501	0.996667	0.219637	27.753
GOTERM_CC_DIRECT	GO0042612~MHC class I protein complex	2	1.04712	0.0271003	H2-K1, H2-Q6	174	59	371627	72.3996	0.997876	0.226188	29.5836
GOTERM_CC_DIRECT	GO0005739~mitochondrion	20	10.4712	0.0273459	PDK1, 2810006K23RIK, NLRP5, STAR, NUDT13, ABCD1, GIMAP8, ISOC2A, OGDHL, QDPR, HK2, BFSP1, BPHL, MACROD1, MIPEP, MMP2, COQ5, PYCR1, P4HA1, NTHL1	174	25316	371627	1.6873	0.997992	0.219977	29.8102
GOTERM_CC_DIRECT	GO0071547~piP-body	2	1.04712	0.028006	MAEL, DDX4	174	61	371627	70.0258	0.998276	0.217081	30.416
GOTERM_CC_DIRECT	GO0005929~cilium	4	2.09424	0.031429	TTLL8, AHI1, TBC1D32, NPHP1	174	1461	371627	5.84747	0.999218	0.23274	33.4803
GOTERM_CC_DIRECT	GO0005887~integral component of plasma membrane	9	4.71204	0.0394614	SLC22A17, TNFRSF11A, SLC22A18, GRM2, TSPAN14, TSPAN7, SYT13, ASIC1, SLC7A4	174	8214	371627	2.34016	0.999879	0.275366	40.1893
GOTERM_CC_DIRECT	GO0030141~secretory granule	3	1.57068	0.0437612	RAB37, VEGFA, PCSK5	174	710	371627	9.02445	0.999956	0.292231	43.5188

## Sheet: Molecular function FUS KO
Functional categories enriched within the genes with altered expression levels in FUS KO MNs
Category	Term	Count	%	PValue	Genes	List Total	Pop Hits	Pop Total	Fold Enrichment	Bonferroni	Benjamini	FDR
GOTERM_MF_DIRECT	GO0005515~protein binding	39	20.4188	8.10513e-22	SLC22A17, NDN, MAEL, ADORA1, TCF20, LPXN, PTK2B, APOE, DUSP16, LGI4, NKX3-1, PRIMA1, TBC1D32, S100A1, NPHP1, EDARADD, NLRP5, LGALS4, ADAM23, TLE6, BFSP1, NEUROG1, AHI1, SYCE1, ASIC1, SLC9A3R1, CDKN3, DDX4, GPS2, IGSF8, SALL4, RAB37, RGCC, VEGFA, SYNM, DOC2B, DNAJB3, DCXR, TMEM176B	158	11281	333689	7.30133	2.65038e-19	2.65038e-19	1.09731e-18
GOTERM_MF_DIRECT	GO0046872~metal ion binding	36	18.8482	9.47192e-10	PNMA3, LIMS2, EFCAB5, MIPEP, STAC3, MMP2, PRIM1, JADE1, TCF20, LPXN, TNFRSF11A, P4HA1, MT2, ENO3, MT1, COL11A2, NTHL1, FGD3, S100A1, NUDT16, OSGEP, CRIP3, NUDT13, RREB1, HENMT1, ZFP709, MOXD1, 9130023H24RIK, SALL4, ZFP599, RNF152, PRDM5, RCN3, TPH1, ARAP1, PHF7	158	23486	333689	3.23726	3.09732e-07	1.54866e-07	1.28236e-06
GOTERM_MF_DIRECT	GO0046982~protein heterodimerization activity	11	5.75916	2.62814e-09	H2-K1, FZD9, PDK1, KCNN1, PGF, VEGFA, GUCY1A3, ENO3, INHA, H2-Q6, ADORA1	158	1461	333689	15.9011	8.59402e-07	2.86467e-07	3.55811e-06
GOTERM_MF_DIRECT	GO0016787~hydrolase activity	16	8.37696	1.88628e-08	NUDT16, NUDT13, SSH3, EPHX1, PADI2, BPHL, MACROD1, MIPEP, CDKN3, DDX4, MMP2, GDPGP1, CMBL, PCSK1, NTHL1, PCSK5	158	4995	333689	6.76502	6.16813e-06	1.54204e-06	2.55375e-05
GOTERM_MF_DIRECT	GO0042803~protein homodimerization activity	10	5.2356	2.2977e-06	FZD9, NUDT16, PDK1, PGF, APOE, ABCD1, VEGFA, QDPR, ENO3, S100A1	158	2378	333689	8.88123	0.000751067	0.000150259	0.0031107
GOTERM_MF_DIRECT	GO0000166~nucleotide binding	22	11.5183	2.43108e-06	FUS, PDK1, NUDT16, KIF23, NWD1, RALYL, NLRP5, EIF2S3Y, TTLL8, RBM3, ABCD1, GIMAP8, RASL2-9, HK2, DDX4, GDPGP1, RAB37, TAF15, PTK2B, CIRBP, GUCY1A3, PABPC1L	158	13814	333689	3.36347	0.000794648	0.000132485	0.00329127
GOTERM_MF_DIRECT	GO0042802~identical protein binding	9	4.71204	2.52447e-06	NUDT16, RALYL, PYCR1, APOE, ABCD1, VEGFA, AHI1, STAC3, S100A1	158	1788	333689	10.6306	0.000825164	0.000117922	0.00341771
GOTERM_MF_DIRECT	GO0005102~receptor binding	7	3.66492	1.1506e-05	H2-K1, PTK2B, APOE, VEGFA, INHA, SLC9A3R1, H2-Q6	158	1041	333689	14.2014	0.0037554	0.000470199	0.0155763
GOTERM_MF_DIRECT	GO0016740~transferase activity	9	4.71204	0.000116571	PRIM1, PDK1, OSGEP, PTK2B, HENMT1, PRDM5, HK2, COQ5, GDPGP1	158	3073	333689	6.18536	0.0374036	0.00422672	0.157705
GOTERM_MF_DIRECT	GO0004888~transmembrane signaling receptor activity	4	2.09424	0.000447704	FZD9, SLC22A17, TNFRSF11A, GIPR	158	309	333689	27.3392	0.136216	0.0145365	0.604427
GOTERM_MF_DIRECT	GO0019899~enzyme binding	5	2.6178	0.00119742	PTK2B, ABCD1, TSPAN14, EPHX1, PRIMA1	158	966	333689	10.9314	0.324155	0.0349906	1.60902
GOTERM_MF_DIRECT	GO0044212~transcription regulatory region DNA binding	6	3.14136	0.00138473	TCF20, SALL4, RREB1, PRDM5, NKX3-1, ARAP1	158	1712	333689	7.40171	0.364359	0.0370561	1.85854
GOTERM_MF_DIRECT	GO0030331~estrogen receptor binding	3	1.57068	0.00161532	FUS, NKX3-1, PADI2	158	124	333689	51.0957	0.410593	0.0398487	2.1649
GOTERM_MF_DIRECT	GO0003677~DNA binding	18	9.42408	0.00313	FUS, HIST2H2AA2, HIST1H4M, SOX1, NDN, RREB1, SSH3, MAEL, NEUROG1, VAX2, TAL2, TCF20, SALL4, PRDM5, ETV1, NKX3-1, OLIG1, NTHL1	158	17164	333689	2.21482	0.641245	0.0706061	4.1554
GOTERM_MF_DIRECT	GO0046977~TAP binding	2	1.04712	0.00328887	H2-K1, H2-Q6	158	7	333689	603.416	0.659464	0.0692974	4.36199
GOTERM_MF_DIRECT	GO0030881~beta-2-microglobulin binding	2	1.04712	0.00469509	H2-K1, H2-Q6	158	10	333689	422.391	0.785385	0.0917013	6.1727
GOTERM_MF_DIRECT	GO0004871~signal transducer activity	7	3.66492	0.00509452	LSP1, FZD9, GRM2, PTK2B, GIPR, GNB3, ADORA1	158	3318	333689	4.4556	0.811784	0.0935733	6.6812
GOTERM_MF_DIRECT	GO0019904~protein domain specific binding	4	2.09424	0.00529578	GABRR2, HIST1H4M, EFS, SLC9A3R1	158	738	333689	11.4469	0.823833	0.0919559	6.93645
GOTERM_MF_DIRECT	GO0016491~oxidoreductase activity	7	3.66492	0.00563147	PYCR1, P4HA1, AKR1C19, QDPR, TPH1, MOXD1, DCXR	158	3389	333689	4.36226	0.842243	0.0926205	7.36075
GOTERM_MF_DIRECT	GO0004497~monooxygenase activity	3	1.57068	0.00590852	CYP4F16, TPH1, MOXD1	158	241	333689	26.2899	0.855982	0.092345	7.70959
GOTERM_MF_DIRECT	GO0042608~T cell receptor binding	2	1.04712	0.00796862	H2-K1, H2-Q6	158	17	333689	248.465	0.926918	0.117132	10.2656
GOTERM_MF_DIRECT	GO0005125~cytokine activity	3	1.57068	0.00815024	VEGFA, TNFSF12, INHA	158	285	333689	22.2311	0.931165	0.114532	10.4877
GOTERM_MF_DIRECT	GO0032403~protein complex binding	4	2.09424	0.00959655	PDK1, PTK2B, NCKAP1L, SLC9A3R1	158	918	333689	9.20242	0.957286	0.128114	12.2388
GOTERM_MF_DIRECT	GO0008083~growth factor activity	3	1.57068	0.0116742	PGF, VEGFA, INHA	158	344	333689	18.4182	0.978505	0.147853	14.6987
GOTERM_MF_DIRECT	GO0003676~nucleic acid binding	14	7.32984	0.0120057	FUS, RALYL, PNMA3, RREB1, RBM3, ZFP709, DDX4, GM21814, 9130023H24RIK, SALL4, ZFP599, PRDM5, CIRBP, 1700048O20RIK	158	13537	333689	2.18419	0.980738	0.146138	15.0854
GOTERM_MF_DIRECT	GO0005172~vascular endothelial growth factor receptor binding	2	1.04712	0.0126265	PGF, VEGFA	158	27	333689	156.441	0.984317	0.147698	15.8049
GOTERM_MF_DIRECT	GO0042277~peptide binding	3	1.57068	0.0142899	H2-K1, H2-Q6, PCSK5	158	383	333689	16.5427	0.990964	0.159968	17.705
GOTERM_MF_DIRECT	GO0030295~protein kinase activator activity	3	1.57068	0.0161307	RGCC, NKX3-1, NCKAP1L	158	408	333689	15.5291	0.995096	0.172974	19.7614
GOTERM_MF_DIRECT	GO0004930~G-protein coupled receptor activity	5	2.6178	0.0170251	FZD9, GPR165, GRM2, GIPR, ADORA1	158	2071	333689	5.09888	0.996358	0.176034	20.7434
GOTERM_MF_DIRECT	GO0046983~protein dimerization activity	3	1.57068	0.0175525	TAL2, NEUROG1, OLIG1	158	427	333689	14.8381	0.996944	0.175536	21.3172
GOTERM_MF_DIRECT	GO0008233~peptidase activity	4	2.09424	0.019284	PCSK1, MIPEP, PCSK5, MMP2	158	1195	333689	7.06931	0.998283	0.18568	23.174
GOTERM_MF_DIRECT	GO0016829~lyase activity	3	1.57068	0.0210806	GUCY1A3, ENO3, NTHL1	158	471	333689	13.4519	0.999058	0.195649	25.0576
GOTERM_MF_DIRECT	GO0005085~guanyl-nucleotide exchange factor activity	4	2.09424	0.0271017	ARHGEF15, FGD3, GDPGP1, BCAR3	158	1364	333689	6.19342	0.999875	0.238343	31.0632
GOTERM_MF_DIRECT	GO0016791~phosphatase activity	3	1.57068	0.0283531	SSH3, DUSP16, CDKN3	158	553	333689	11.4573	0.999918	0.241665	32.2541
GOTERM_MF_DIRECT	GO0001968~fibronectin binding	2	1.04712	0.0310419	VEGFA, MMP2	158	67	333689	63.0435	0.999967	0.255183	34.7486
GOTERM_MF_DIRECT	GO0070412~R-SMAD binding	2	1.04712	0.0337746	RGCC, ARAP1	158	73	333689	57.8618	0.999987	0.268082	37.1964
GOTERM_MF_DIRECT	GO0003700~transcription factor activity, sequence-specific DNA binding	10	5.2356	0.0355549	TCF20, 9130023H24RIK, SALL4, RREB1, ZFP599, NKX3-1, ETV1, OLIG1, VAX2, ARAP1	158	9451	333689	2.23464	0.999993	0.273815	38.7451
GOTERM_MF_DIRECT	GO0042605~peptide antigen binding	2	1.04712	0.0392171	H2-K1, H2-Q6	158	85	333689	49.6931	0.999998	0.291262	41.8202
GOTERM_MF_DIRECT	GO0008237~metallopeptidase activity	3	1.57068	0.0429261	ADAM23, MIPEP, MMP2	158	695	333689	9.11636	0.999999	0.307794	44.7885
GOTERM_MF_DIRECT	GO0008514~organic anion transmembrane transporter activity	2	1.04712	0.0455311	SLC22A17, SLC22A18	158	99	333689	42.6658	1	0.316792	46.7886

## Sheet: Kegg pathway FUS KO
Functional categories enriched within the genes with altered expression levels in FUS KO MNs
Category	Term	Count	%	PValue	Genes	List Total	Pop Hits	Pop Total	Fold Enrichment	Bonferroni	Benjamini	FDR
KEGG_PATHWAY	mmu01100:Metabolic pathways	15	7.8534	2.46241e-20	PRIM1, PYCR1, NAGLU, PTGDS, P4HA1, OGDHL, HK2, QDPR, ENO3, TPH1, PMM2, DCXR, COQ5, CMBL, ALG14	66	877	208202	53.9551	2.97951e-18	2.97951e-18	2.83092e-17
KEGG_PATHWAY	mmu05200:Pathways in cancer	6	3.14136	3.28165e-08	FZD9, PGF, VEGFA, NKX3-1, GNB3, MMP2	66	280	208202	67.5981	3.97078e-06	1.98539e-06	3.77277e-05
KEGG_PATHWAY	mmu01130:Biosynthesis of antibiotics	5	2.6178	3.20872e-07	PYCR1, OGDHL, HK2, ENO3, CMBL	66	176	208202	89.6186	3.88247e-05	1.29417e-05	0.000368892
KEGG_PATHWAY	mmu05166:HTLV-I infection	5	2.6178	4.54054e-07	H2-K1, FZD9, RASL2-9, H2-Q6, GPS2	66	192	208202	82.1504	5.49391e-05	1.37351e-05	0.000522006
KEGG_PATHWAY	mmu03018:RNA degradation	4	2.09424	1.63473e-06	NUDT16, EXOSC5, ENO3, PABPC1L	66	71	208202	177.723	0.000197783	3.95597e-05	0.00187936
KEGG_PATHWAY	mmu04066:HIF-1 signaling pathway	4	2.09424	1.77812e-06	PDK1, VEGFA, HK2, ENO3	66	73	208202	172.853	0.000215129	3.5858e-05	0.0020442
KEGG_PATHWAY	mmu04080:Neuroactive ligand-receptor interaction	4	2.09424	4.32407e-06	GABRR2, GRM2, GIPR, ADORA1	66	98	208202	128.758	0.000523076	7.47419e-05	0.00497108
KEGG_PATHWAY	mmu05202:Transcriptional misregulation in cancer	4	2.09424	6.11932e-06	FUS, TAF15, TSPAN7, ETV1	66	110	208202	114.712	0.000740166	9.25508e-05	0.0070349
KEGG_PATHWAY	mmu04978:Mineral absorption	3	1.57068	1.81678e-05	SLC30A1, MT2, MT1	66	20	208202	473.186	0.00219591	0.000244228	0.0208847
KEGG_PATHWAY	mmu04151:PI3K-Akt signaling pathway	4	2.09424	3.98488e-05	PGF, VEGFA, GNB3, COL11A2	66	206	208202	61.2539	0.00481019	0.000482064	0.0458028
KEGG_PATHWAY	mmu05032:Morphine addiction	3	1.57068	0.000167888	GABRR2, GNB3, ADORA1	66	60	208202	157.729	0.0201112	0.00184522	0.192844
KEGG_PATHWAY	mmu04060:Cytokine-cytokine receptor interaction	3	1.57068	0.000209422	TNFRSF11A, VEGFA, TNFSF12	66	67	208202	141.25	0.0250243	0.00210967	0.240499
KEGG_PATHWAY	mmu01200:Carbon metabolism	3	1.57068	0.000403089	OGDHL, HK2, ENO3	66	93	208202	101.761	0.0476128	0.00374555	0.462435
KEGG_PATHWAY	mmu04510:Focal adhesion	3	1.57068	0.000808288	PGF, VEGFA, COL11A2	66	132	208202	71.6949	0.0932082	0.00696438	0.925322
KEGG_PATHWAY	mmu00230:Purine metabolism	3	1.57068	0.00084508	PRIM1, NUDT16, GUCY1A3	66	135	208202	70.1017	0.0972394	0.00679665	0.967254
KEGG_PATHWAY	mmu05205:Proteoglycans in cancer	3	1.57068	0.000921047	FZD9, VEGFA, MMP2	66	141	208202	67.1186	0.105507	0.00694441	1.05378
KEGG_PATHWAY	mmu05034:Alcoholism	3	1.57068	0.000947075	HIST2H2AA2, HIST1H4M, GNB3	66	143	208202	66.1799	0.108322	0.00672145	1.08342
KEGG_PATHWAY	mmu04810:Regulation of actin cytoskeleton	3	1.57068	0.000986777	SSH3, NCKAP1L, FGD3	66	146	208202	64.82	0.1126	0.00661463	1.1286
KEGG_PATHWAY	mmu04014:Ras signaling pathway	3	1.57068	0.00100019	PGF, VEGFA, GNB3	66	147	208202	64.3791	0.11404	0.00635253	1.14385
KEGG_PATHWAY	mmu03013:RNA transport	3	1.57068	0.00102727	EIF2S3Y, RASL2-9, PABPC1L	66	149	208202	63.5149	0.116941	0.00619888	1.17466
KEGG_PATHWAY	mmu05169:Epstein-Barr virus infection	3	1.57068	0.00116793	H2-K1, RASL2-9, H2-Q6	66	159	208202	59.5203	0.13186	0.00671082	1.33452
KEGG_PATHWAY	mmu05203:Viral carcinogenesis	3	1.57068	0.00134822	H2-K1, HIST1H4M, H2-Q6	66	171	208202	55.3434	0.150616	0.00739274	1.53907
KEGG_PATHWAY	mmu04144:Endocytosis	3	1.57068	0.00213442	H2-K1, H2-Q6, ARAP1	66	216	208202	43.8136	0.227823	0.011178	2.42655
KEGG_PATHWAY	mmu05332:Graft-versus-host disease	2	1.04712	0.00374003	H2-K1, H2-Q6	66	12	208202	525.763	0.364531	0.018714	4.21635
KEGG_PATHWAY	mmu05330:Allograft rejection	2	1.04712	0.00405108	H2-K1, H2-Q6	66	13	208202	485.319	0.388094	0.0194553	4.55959
KEGG_PATHWAY	mmu05320:Autoimmune thyroid disease	2	1.04712	0.00467289	H2-K1, H2-Q6	66	15	208202	420.61	0.432631	0.021562	5.2424
KEGG_PATHWAY	mmu04940:Type I diabetes mellitus	2	1.04712	0.00498365	H2-K1, H2-Q6	66	16	208202	394.322	0.453668	0.0221412	5.58197
KEGG_PATHWAY	mmu00380:Tryptophan metabolism	2	1.04712	0.00684621	OGDHL, TPH1	66	22	208202	286.78	0.564491	0.0292508	7.59402
KEGG_PATHWAY	mmu00051:Fructose and mannose metabolism	2	1.04712	0.008086	HK2, PMM2	66	26	208202	242.66	0.625582	0.0333079	8.91155
KEGG_PATHWAY	mmu05219:Bladder cancer	2	1.04712	0.00963361	VEGFA, MMP2	66	31	208202	203.521	0.690042	0.0382915	10.5321
KEGG_PATHWAY	mmu05323:Rheumatoid arthritis	2	1.04712	0.010252	TNFRSF11A, VEGFA	66	33	208202	191.186	0.712603	0.0394242	11.1722
KEGG_PATHWAY	mmu05416:Viral myocarditis	2	1.04712	0.010561	H2-K1, H2-Q6	66	34	208202	185.563	0.723261	0.0393511	11.4906
KEGG_PATHWAY	mmu00330:Arginine and proline metabolism	2	1.04712	0.01087	PYCR1, P4HA1	66	35	208202	180.261	0.733523	0.0392824	11.8078
KEGG_PATHWAY	mmu04924:Renin secretion	2	1.04712	0.0111788	GUCY1A3, ADORA1	66	36	208202	175.254	0.743405	0.0392178	12.1239
KEGG_PATHWAY	mmu04512:ECM-receptor interaction	2	1.04712	0.0121048	COL11A2, SV2C	66	39	208202	161.773	0.770906	0.0412294	13.0653
KEGG_PATHWAY	mmu04612:Antigen processing and presentation	2	1.04712	0.0127217	H2-K1, H2-Q6	66	41	208202	153.882	0.787582	0.0421205	13.6873
KEGG_PATHWAY	mmu00010:Glycolysis / Gluconeogenesis	2	1.04712	0.01303	HK2, ENO3	66	42	208202	150.218	0.795459	0.0419847	13.9967
KEGG_PATHWAY	mmu00520:Amino sugar and nucleotide sugar metabolism	2	1.04712	0.0133382	HK2, PMM2	66	43	208202	146.724	0.803045	0.0418561	14.3049
KEGG_PATHWAY	mmu04730:Long-term depression	2	1.04712	0.0139543	GUCY1A3, PPP1R17	66	45	208202	140.203	0.817382	0.0426621	14.9181
KEGG_PATHWAY	mmu05230:Central carbon metabolism in cancer	2	1.04712	0.0158003	PDK1, HK2	66	51	208202	123.709	0.85443	0.0470353	16.7315
KEGG_PATHWAY	mmu04727:GABAergic synapse	2	1.04712	0.0179497	GABRR2, GNB3	66	58	208202	108.778	0.888267	0.052051	18.7983
KEGG_PATHWAY	mmu04726:Serotonergic synapse	2	1.04712	0.0185629	GNB3, TPH1	66	60	208202	105.153	0.896401	0.0525504	19.3794
KEGG_PATHWAY	mmu01230:Biosynthesis of amino acids	2	1.04712	0.0188694	PYCR1, ENO3	66	61	208202	103.429	0.900243	0.0521936	19.6683
KEGG_PATHWAY	mmu04514:Cell adhesion molecules (CAMs)	2	1.04712	0.0204005	H2-K1, H2-Q6	66	66	208202	95.5932	0.91742	0.055105	21.0978
KEGG_PATHWAY	mmu04723:Retrograde endocannabinoid signaling	2	1.04712	0.0204005	GABRR2, GNB3	66	66	208202	95.5932	0.91742	0.055105	21.0978
KEGG_PATHWAY	mmu04912:GnRH signaling pathway	2	1.04712	0.0210122	PTK2B, MMP2	66	68	208202	92.7816	0.923432	0.0555019	21.6624
KEGG_PATHWAY	mmu04713:Circadian entrainment	2	1.04712	0.0222346	GUCY1A3, GNB3	66	72	208202	87.6271	0.934174	0.0574315	22.7796
KEGG_PATHWAY	mmu04670:Leukocyte transendothelial migration	2	1.04712	0.0228452	PTK2B, MMP2	66	74	208202	85.2588	0.938967	0.0577612	23.3322
KEGG_PATHWAY	mmu05322:Systemic lupus erythematosus	2	1.04712	0.0240654	HIST2H2AA2, HIST1H4M	66	78	208202	80.8866	0.94753	0.0595593	24.4256
KEGG_PATHWAY	mmu04611:Platelet activation	2	1.04712	0.0243702	GUCY1A3, COL11A2	66	79	208202	79.8627	0.949476	0.059106	24.6965
KEGG_PATHWAY	mmu04724;Glutamatergic synapse	2	1.04712	0.0255884	GRM2, GNB3	66	83	208202	76.0139	0.956565	0.060803	25.7705
KEGG_PATHWAY	mmu04145:Phagosome	2	1.04712	0.026197	H2-K1, H2-Q6	66	85	208202	74.2253	0.959728	0.0610398	26.3017
KEGG_PATHWAY	mmu04550:Signaling pathways regulating pluripotency of stem cells	2	1.04712	0.0298405	FZD9, NEUROG1	66	97	208202	65.0428	0.974413	0.0680664	29.4103
KEGG_PATHWAY	mmu04062:Chemokine signaling pathway	2	1.04712	0.0331686	PTK2B, GNB3	66	108	208202	58.4181	0.983117	0.0741184	32.1447
KEGG_PATHWAY	mmu04022:cGMP-PKG signaling pathway	2	1.04712	0.0334706	GUCY1A3, ADORA1	66	109	208202	57.8821	0.983744	0.0734459	32.388
KEGG_PATHWAY	mmu05206:MicroRNAs in cancer	2	1.04712	0.0346777	KIF23, VEGFA	66	113	208202	55.8332	0.986025	0.0747073	33.3524
KEGG_PATHWAY	mmu05168:Herpes simplex infection	2	1.04712	0.0364855	H2-K1, H2-Q6	66	119	208202	53.0181	0.988861	0.0771688	34.7733
KEGG_PATHWAY	mmu04024:cAMP signaling pathway	2	1.04712	0.0376889	GIPR, ADORA1	66	123	208202	51.2939	0.990424	0.078316	35.7038
KEGG_PATHWAY	mmu04015:Rap1 signaling pathway	2	1.04712	0.0445795	PGF, VEGFA	66	146	208202	43.2134	0.995986	0.0907533	40.8022

## Sheet: all_targets FUS HOMO 
Functional categories enriched within genes predicted as targets of microRNAs deregulated in FUS HOMO MNs
Category	Term	Count	%	PValue	Genes	List Total	Pop Hits	Pop Total	Fold Enrichment	Bonferroni	Benjamini	FDR
KEGG_PATHWAY	mmu01100:Metabolic pathways	231	5.24047	1.39641e-294	74450, 108105, 94192, 331026, 14583, 14584, 67003, 211488, 20773, 67005, 20449, 20444, 20443, 20441, 20440, 68292, 216739, 20916, 107650, 58994, 235339, 78752, 19210, 72141, 56386, 11758, 105663, 28042, 51797, 12035, 110639, 12036, 84095, 18720, 240752, 72039, 18717, 15931, 56375, 110446, 218476, 70408, 242291, 269642, 14081, 55936, 18719, 18472, 53618, 18475, 64898, 54486, 27392, 67980, 66925, 5…	1494	663	162970	38.0063	3.92391e-292	3.92391e-292	1.8474e-291
KEGG_PATHWAY	mmu05200:Pathways in cancer	125	2.83575	1.92362e-188	14176, 17311, 14172, 18749, 67923, 213498, 17688, 13555, 16480, 13557, 27401, 56637, 14784, 16403, 14682, 23797, 110157, 14683, 11864, 14677, 11863, 14674, 14679, 14180, 12928, 14281, 19353, 78134, 16476, 16001, 17295, 14673, 19211, 71745, 21808, 18798, 328572, 21812, 12402, 218772, 12606, 18590, 14368, 14369, 112407, 12675, 19730, 14166, 16653, 14167, 14083, 13618, 12043, 14082, 18176, 319757, 1…	1494	230	162970	59.2842	5.40537e-186	2.70268e-186	2.54487e-185
KEGG_PATHWAY	mmu04144:Endocytosis	105	2.38203	1.17954e-163	103967, 58220, 75788, 19349, 22088, 271457, 268451, 54189, 52348, 19344, 19345, 66700, 218038, 17999, 11867, 12343, 12340, 229285, 16001, 19157, 76709, 17295, 107568, 67588, 84092, 68089, 71770, 21808, 70160, 211673, 19326, 19325, 66313, 21812, 68524, 12402, 18720, 18717, 69150, 347722, 74998, 11840, 11845, 18719, 11848, 53869, 19334, 54673, 232227, 12767, 73178, 11772, 17246, 11773, 65114, 11771…	1494	177	162970	64.7103	3.3145e-161	1.10483e-161	1.56049e-160
KEGG_PATHWAY	mmu04151:PI3K-Akt signaling pathway	101	2.29129	8.03505e-158	19744, 14176, 17311, 14172, 17210, 12912, 75705, 56637, 14784, 16403, 16401, 23797, 320910, 110157, 12125, 14180, 243764, 16337, 19353, 78134, 26987, 16001, 17295, 19211, 109333, 231991, 13684, 14936, 16367, 269643, 12977, 18590, 12675, 14166, 16653, 54401, 14167, 14083, 12043, 18176, 18654, 12048, 20662, 20663, 16150, 16151, 16451, 18710, 14169, 74370, 16452, 72508, 18708, 17246, 22631, 15976, 2…	1494	169	162970	65.1916	2.25785e-155	5.64462e-156	1.06301e-154
KEGG_PATHWAY	mmu04010:MAPK signaling pathway	93	2.1098	6.73966e-144	14176, 20807, 17347, 12291, 12296, 14172, 12295, 18749, 18015, 26420, 19043, 218397, 14784, 12300, 13714, 76089, 18099, 11909, 17346, 110651, 23797, 110157, 22034, 114713, 14180, 12928, 14281, 18021, 18218, 19252, 67071, 26414, 26413, 26412, 26398, 19353, 216869, 18212, 26416, 13197, 26395, 16476, 216965, 319520, 14673, 19055, 19058, 224105, 56274, 66513, 21808, 70686, 21812, 26408, 215449, 26404…	1494	159	162970	63.8033	1.89384e-141	3.78769e-142	8.91632e-141
KEGG_PATHWAY	mmu04810:Regulation of actin cytoskeleton	79	1.7922	1.73226e-129	14176, 237860, 73178, 14172, 11836, 18643, 19241, 329251, 18708, 16403, 11465, 18645, 16401, 104099, 74192, 19047, 19046, 231637, 110157, 320910, 18706, 69632, 14674, 83767, 13800, 329165, 67771, 241656, 14180, 57257, 243764, 12928, 17698, 214230, 20544, 242687, 11867, 26413, 19353, 26395, 76709, 14673, 19684, 224105, 232807, 18481, 68089, 109711, 74769, 54126, 12540, 18720, 109880, 18590, 18717,…	1494	117	162970	73.6543	4.86766e-127	8.11276e-128	2.29172e-126
KEGG_PATHWAY	mmu04014:Ras signaling pathway	75	1.70145	8.9548e-120	14176, 19247, 17311, 14172, 18749, 271457, 18015, 26420, 18782, 18803, 18708, 19344, 218397, 14784, 19345, 23797, 110157, 18706, 114713, 13637, 241656, 14388, 14180, 16337, 214230, 26414, 26413, 19353, 26395, 72399, 16001, 17295, 226525, 224105, 18481, 13640, 74769, 215449, 12540, 23872, 12977, 109905, 18590, 12675, 19730, 14166, 16653, 14167, 16590, 11845, 18479, 18176, 58231, 18654, 11848, 1470…	1494	118	162970	69.3324	2.5163e-117	3.59471e-118	1.18469e-116
KEGG_PATHWAY	mmu05205:Proteoglycans in cancer	73	1.65608	7.575e-115	19247, 11836, 18749, 72508, 15251, 13043, 18803, 17246, 329251, 18708, 15529, 75705, 14784, 11465, 18607, 19047, 22422, 19046, 23797, 12575, 110157, 327826, 18706, 69632, 15200, 14388, 13207, 16438, 108058, 17698, 20544, 26413, 22418, 19353, 26416, 208650, 26395, 16001, 17295, 19684, 232807, 18793, 21808, 56717, 74769, 12323, 12322, 12325, 12443, 12402, 12540, 192176, 58988, 109880, 22160, 14368,…	1494	119	162970	66.9165	2.12858e-112	2.66072e-113	1.00214e-111
KEGG_PATHWAY	mmu04015:Rap1 signaling pathway	69	1.56534	2.82159e-108	14176, 17311, 58220, 50791, 14172, 18643, 15901, 70549, 18803, 18708, 11465, 18645, 76089, 14682, 23797, 110157, 18706, 14683, 75292, 14677, 13637, 14679, 14180, 12928, 16337, 26413, 19353, 78134, 26416, 26395, 16001, 192786, 17295, 432530, 93742, 13640, 18798, 74769, 244668, 18760, 79264, 215449, 93737, 12540, 12977, 11512, 109905, 109880, 18590, 238130, 19730, 16653, 14166, 14167, 18759, 16590,…	1494	113	162970	66.6082	7.92866e-106	8.80962e-107	3.73286e-105
KEGG_PATHWAY	mmu05166:HTLV-I infection	74	1.67877	3.63077e-104	20807, 19384, 18749, 237336, 19385, 12912, 70549, 59001, 18708, 13555, 12330, 13557, 21374, 56637, 52563, 13714, 11908, 11909, 22422, 23797, 12575, 18706, 68999, 66979, 52206, 14281, 18021, 13383, 66440, 217232, 17126, 17128, 22418, 17127, 26398, 67967, 16476, 19055, 19058, 432530, 22695, 18186, 21808, 328572, 11798, 74769, 21812, 12444, 12443, 26406, 23872, 11512, 26401, 18590, 14368, 14369, 126…	1494	159	162970	50.7682	1.02025e-101	1.02025e-102	4.80337e-101
KEGG_PATHWAY	mmu04068:FoxO signaling pathway	63	1.42922	4.16704e-103	11836, 26556, 26420, 15469, 17246, 18708, 27401, 19651, 14784, 18607, 18099, 93759, 23797, 12575, 110157, 18706, 12576, 252870, 56484, 12125, 67731, 16337, 108097, 12795, 108099, 17126, 26414, 17128, 26413, 17127, 26416, 26395, 13197, 16001, 19211, 56486, 12452, 21808, 12176, 328572, 74769, 16367, 21812, 12444, 12443, 20656, 93739, 109880, 12675, 16653, 20873, 18176, 58231, 108079, 105787, 18817,…	1494	93	162970	73.8949	1.17094e-100	1.06449e-101	5.51284e-100
KEGG_PATHWAY	mmu05206:MicroRNAs in cancer	62	1.40653	7.11774e-100	192119, 71819, 17210, 24136, 18129, 12151, 18803, 17246, 13555, 636931, 13557, 17389, 11987, 14784, 93759, 12575, 110157, 12576, 15387, 12125, 12928, 22352, 26395, 17295, 19211, 19684, 21417, 21808, 328572, 56717, 14660, 12703, 12448, 16367, 17118, 12444, 12443, 13435, 18590, 18569, 16653, 140486, 12043, 53614, 171543, 18176, 21859, 11848, 70584, 73086, 18754, 24064, 20662, 22003, 20663, 16150, 1…	1494	95	162970	71.191	2.00008e-97	1.66674e-98	9.4165e-97
KEGG_PATHWAY	mmu04120:Ubiquitin mediated proteolysis	65	1.47459	7.75935e-100	93765, 67921, 75788, 20437, 67923, 26554, 17246, 50754, 67455, 27401, 52563, 17344, 242521, 68999, 22034, 52206, 17999, 69288, 22214, 229615, 22213, 67030, 19823, 216080, 70790, 53323, 66440, 217232, 75717, 208650, 15204, 73998, 107568, 74126, 71745, 26965, 246710, 59026, 16396, 268470, 22193, 103583, 22200, 12234, 56228, 100763, 11798, 12703, 12702, 66313, 66053, 12402, 66105, 68729, 26401, 6712…	1494	112	162970	63.3071	2.18038e-97	1.67721e-98	1.02653e-96
KEGG_PATHWAY	mmu04141:Protein processing in endoplasmic reticulum	69	1.56534	9.55297e-99	217365, 77371, 80286, 19106, 103963, 66435, 320011, 26420, 110616, 75744, 12330, 12304, 18786, 107513, 13002, 192193, 54609, 223455, 99683, 70361, 22213, 14828, 18024, 216080, 68292, 26414, 56445, 19359, 20334, 20338, 74126, 17156, 66397, 26965, 230815, 270669, 100037258, 22193, 56228, 15505, 226418, 67437, 26408, 22393, 15502, 67819, 69276, 66105, 56453, 67475, 67397, 67128, 12043, 21402, 140740…	1494	142	162970	53.0051	2.68438e-96	1.91742e-97	1.26382e-95
KEGG_PATHWAY	mmu04360:Axon guidance	63	1.42922	1.97043e-98	65254, 12767, 14270, 18845, 54712, 18844, 241568, 218397, 80883, 20346, 56637, 268902, 20348, 57764, 19876, 192198, 14677, 69632, 13637, 241656, 14679, 26456, 18021, 214230, 26413, 19353, 13844, 17295, 13841, 16728, 19055, 224105, 19058, 117600, 18481, 12934, 13640, 18186, 210801, 13641, 13642, 13837, 13838, 22253, 12540, 319713, 16653, 14083, 17973, 20358, 20356, 12632, 16412, 18479, 18176, 2035…	1494	104	162970	66.0791	5.5369e-96	3.69127e-97	2.6068e-95
KEGG_PATHWAY	mmu04510:Focal adhesion	61	1.38385	2.64249e-93	26420, 70549, 329251, 18708, 16403, 14784, 56637, 11465, 16401, 18607, 104099, 19047, 23797, 19046, 110157, 320910, 18706, 241656, 57257, 12928, 12826, 214230, 12827, 26414, 26413, 19353, 26395, 16476, 16001, 17295, 19211, 224105, 232807, 18481, 22793, 109711, 11798, 74769, 226519, 12444, 215449, 12443, 12540, 192176, 109905, 109880, 18590, 14083, 12043, 16412, 18479, 21894, 18654, 11848, 17931, …	1494	106	162970	62.7742	7.42539e-91	4.64087e-92	3.49591e-90
KEGG_PATHWAY	mmu04910:Insulin signaling pathway	59	1.33848	3.98338e-91	19744, 17347, 19246, 11836, 18749, 72508, 26420, 18708, 14784, 56637, 18607, 18576, 17346, 19047, 23797, 19046, 110157, 18706, 12928, 16337, 108097, 108099, 14104, 26414, 26413, 19017, 26395, 208650, 26987, 14936, 13684, 14252, 14251, 19268, 56717, 74769, 12703, 16367, 12702, 12402, 54646, 58988, 109880, 16653, 19084, 19087, 18759, 18176, 108079, 105787, 106628, 12314, 20662, 104215, 16150, 20663…	1494	100	162970	64.359	1.11933e-88	6.58429e-90	5.26986e-88
KEGG_PATHWAY	mmu04722:Neurotrophin signaling pathway	57	1.2931	3.90226e-87	19247, 192662, 26420, 18803, 18708, 14784, 56637, 18607, 72843, 23797, 110651, 110157, 18706, 327826, 22034, 56484, 14388, 12928, 108058, 67071, 26414, 26413, 19353, 14570, 18212, 26416, 26395, 16476, 266632, 16923, 74769, 12323, 16367, 12322, 26408, 12325, 215449, 12326, 12540, 26406, 109905, 109880, 26401, 16653, 12043, 65020, 18176, 11848, 20661, 73086, 18049, 12314, 20662, 16150, 20663, 18710…	1494	99	162970	62.8054	1.09653e-84	6.09186e-86	5.16254e-84
KEGG_PATHWAY	mmu05203:Viral carcinogenesis	61	1.38385	1.01305e-85	20807, 70315, 19106, 15182, 18749, 15184, 237336, 19385, 12912, 83602, 17246, 18708, 22631, 105782, 27401, 21374, 14784, 19651, 22630, 19650, 12428, 11909, 12575, 208727, 18706, 12576, 252870, 15387, 114713, 13205, 13383, 26413, 19353, 107932, 79221, 16476, 231991, 22031, 16391, 109711, 328572, 74769, 12448, 12444, 319179, 12443, 12540, 16653, 54401, 18176, 22335, 11848, 16195, 16151, 16451, 1871…	1494	131	162970	50.7944	2.84668e-83	1.49825e-84	1.34023e-82
KEGG_PATHWAY	mmu05202:Transcriptional misregulation in cancer	53	1.20236	1.94818e-84	15081, 107823, 15182, 17132, 268996, 15902, 20185, 12151, 17246, 18124, 16480, 20474, 18647, 11908, 13714, 72949, 12575, 12576, 11864, 13207, 17125, 22289, 14011, 16001, 229593, 20683, 17295, 18109, 107951, 22290, 12455, 14009, 80859, 12444, 12608, 17268, 12606, 66629, 12395, 18590, 70122, 140780, 108829, 64144, 14083, 15078, 20466, 53618, 12048, 104156, 14030, 18514, 18516	1494	83	162970	69.6554	5.47439e-82	2.73719e-83	2.57737e-81
KEGG_PATHWAY	mmu04921:Oxytocin signaling pathway	54	1.22505	9.99983e-82	227541, 12296, 12295, 18749, 18708, 329251, 11465, 12300, 14682, 19047, 19046, 110157, 12575, 18706, 14683, 14677, 14679, 16438, 18021, 14281, 108058, 13631, 108097, 108099, 26413, 26395, 16476, 19055, 19058, 432530, 232807, 207565, 18798, 74769, 12323, 12322, 12325, 12443, 12326, 11512, 16653, 54195, 16518, 18176, 108079, 11848, 234889, 105787, 56808, 17931, 12314, 18750, 19735, 18710	1494	96	162970	61.3592	2.80995e-79	1.33807e-80	1.32294e-78
KEGG_PATHWAY	mmu05169:Epstein-Barr virus infection	58	1.31579	7.74265e-81	21762, 19384, 19106, 15182, 18749, 15184, 237336, 26420, 67065, 18803, 18708, 21929, 17246, 22631, 12995, 27401, 22630, 56637, 21374, 12428, 11909, 23797, 67005, 12575, 208727, 18706, 12576, 252870, 22034, 54721, 17999, 22352, 26414, 26398, 26416, 16476, 67486, 22031, 66513, 328572, 74769, 218832, 68652, 12675, 54401, 23997, 70408, 12043, 15511, 15512, 16150, 16151, 16451, 18710, 19231, 22627, 22…	1494	127	162970	49.8174	2.17568e-78	9.88947e-80	1.02432e-77
KEGG_PATHWAY	mmu05231:Choline metabolism in cancer	48	1.08893	1.15189e-80	19744, 73178, 72508, 13026, 15251, 56517, 26420, 242259, 18803, 56717, 18708, 74769, 68682, 14784, 18607, 18720, 58988, 236899, 23797, 110157, 56077, 18590, 12660, 18706, 18717, 83767, 19730, 16653, 74182, 18777, 212862, 14281, 18176, 20520, 18719, 242687, 26414, 26413, 19353, 20662, 63993, 18750, 26395, 20663, 16476, 18710, 20683, 100434	1494	66	162970	79.3331	3.23681e-78	1.40731e-79	1.52391e-77
KEGG_PATHWAY	mmu04022:cGMP-PKG signaling pathway	52	1.17967	1.61782e-79	20807, 381290, 12912, 18708, 11941, 14886, 18576, 11909, 14682, 19047, 23797, 19046, 110157, 67972, 18706, 14677, 14674, 14679, 16337, 16438, 18021, 26413, 17258, 26395, 14673, 19055, 231991, 19058, 432530, 11553, 18798, 58802, 242202, 74769, 16367, 17261, 11512, 13618, 54195, 110891, 11740, 22335, 11848, 234889, 22334, 17931, 18754, 11931, 12314, 19735, 18710, 11938	1494	90	162970	63.0257	4.54606e-77	1.89419e-78	2.14031e-76
KEGG_PATHWAY	mmu04550:Signaling pathways regulating pluripotency of stem cells	50	1.1343	6.74019e-79	16468, 15903, 15904, 16392, 11480, 18014, 15901, 15902, 12151, 18708, 74769, 56637, 14784, 13990, 15379, 55994, 22422, 17268, 23797, 110157, 18706, 14368, 14369, 16653, 11906, 18176, 16880, 17125, 17126, 12166, 17128, 11479, 16195, 17127, 22418, 26413, 11477, 17129, 19712, 20482, 69587, 26416, 26395, 16451, 16001, 18710, 12006, 11789, 71041, 16452	1494	80	162970	68.1769	1.89399e-76	7.57597e-78	8.91702e-76
KEGG_PATHWAY	mmu04024:cAMP signaling pathway	52	1.17967	3.85797e-78	432530, 18749, 14814, 381290, 12912, 26420, 328572, 18708, 242425, 12323, 74769, 12322, 11941, 12325, 215449, 12326, 18578, 18576, 11512, 109905, 19047, 109880, 19046, 23797, 110157, 14683, 18706, 67972, 15550, 14677, 14679, 57257, 243764, 14281, 18479, 108058, 20544, 238871, 11848, 17931, 26414, 26413, 19353, 66922, 11931, 12314, 26395, 16476, 18710, 20682, 231991, 11430	1494	94	162970	60.3438	1.08409e-75	4.16958e-77	5.10396e-75
KEGG_PATHWAY	mmu04390:Hippo signaling pathway	51	1.15699	5.07658e-77	16798, 58220, 232157, 241324, 64010, 15901, 18016, 15902, 22631, 105782, 22630, 56637, 11465, 22422, 19047, 19046, 13383, 17125, 17126, 12166, 17128, 19052, 17127, 22418, 12162, 19053, 12385, 93742, 56274, 21808, 103583, 71978, 12234, 53310, 21812, 269643, 12444, 68473, 12443, 93737, 170770, 14368, 14369, 54401, 319710, 18759, 22627, 12006, 11789, 22628, 22629	1494	91	162970	61.1344	1.42652e-74	5.28341e-76	6.71613e-74
KEGG_PATHWAY	mmu04012:ErbB signaling pathway	46	1.04356	6.52492e-75	18481, 11836, 72508, 26420, 18803, 56717, 18708, 74769, 12323, 12322, 12325, 14784, 56637, 12402, 58988, 109880, 23797, 12575, 110157, 12576, 18706, 16653, 15200, 241656, 17973, 14083, 14388, 12928, 18479, 18176, 108058, 214230, 26414, 70584, 26413, 26398, 20662, 18750, 26395, 208650, 20663, 17974, 16476, 18710, 224105, 11352	1494	68	162970	73.7914	1.8335e-72	6.54823e-74	8.63223e-72
KEGG_PATHWAY	mmu05168:Herpes simplex infection	50	1.1343	5.15769e-73	19247, 19106, 20384, 110809, 20383, 237336, 26420, 407786, 12995, 27401, 15976, 21374, 20382, 14886, 19047, 24075, 19046, 20815, 15387, 22034, 11865, 252870, 54721, 14281, 67933, 26414, 16476, 22031, 26965, 16391, 66513, 328572, 225027, 12702, 67996, 18627, 209361, 68652, 12675, 21681, 14082, 21402, 20846, 80509, 16150, 16151, 16451, 67615, 16452, 226182	1494	97	162970	56.2283	1.44931e-70	4.99762e-72	6.82343e-70
KEGG_PATHWAY	mmu05161:Hepatitis B	48	1.08893	1.17041e-72	21808, 12912, 26420, 328572, 18708, 74769, 12448, 22631, 13555, 21812, 13557, 14784, 22630, 12443, 12428, 11909, 117149, 26401, 23797, 12575, 110157, 12576, 18706, 12675, 16653, 54401, 12043, 14082, 18021, 13205, 14281, 18176, 22335, 17128, 26414, 26413, 26398, 20846, 11783, 18750, 26395, 16150, 16476, 16151, 16451, 18710, 19211, 231991	1494	85	162970	61.5998	3.28886e-70	1.09629e-71	1.54841e-69
KEGG_PATHWAY	mmu04152:AMPK signaling pathway	47	1.06624	1.49559e-71	14936, 19744, 72674, 15568, 72508, 20249, 12912, 207565, 71978, 56717, 18708, 74769, 19326, 16367, 59021, 19325, 269643, 12443, 18607, 12428, 68465, 58988, 23797, 93759, 18706, 26932, 56484, 68365, 26931, 16337, 13631, 108079, 108097, 108099, 105787, 14104, 19052, 19017, 56421, 19053, 16001, 18710, 12283, 20250, 74370, 231991, 270198	1494	82	162970	62.5232	4.2026e-69	1.35568e-70	1.97861e-68
KEGG_PATHWAY	mmu04310:Wnt signaling pathway	48	1.08893	2.46366e-71	26965, 18749, 20437, 67087, 21372, 16974, 103583, 18798, 12234, 26420, 328572, 12323, 12995, 12322, 12325, 208846, 56637, 12444, 12301, 12443, 75826, 18099, 22422, 14368, 81004, 14369, 18021, 108058, 21402, 20377, 229658, 11848, 68010, 17128, 26414, 22418, 13017, 19353, 13016, 18750, 243548, 16476, 93687, 93960, 12006, 11789, 19055, 19058	1494	89	162970	58.8313	6.92289e-69	2.1634e-70	3.25933e-68
KEGG_PATHWAY	mmu04114:Oocyte meiosis	46	1.04356	4.23228e-70	432530, 26965, 18749, 103583, 12234, 12448, 12323, 22631, 72415, 12322, 12325, 22630, 52563, 231207, 12877, 11512, 19047, 110651, 19046, 68999, 26932, 52206, 20874, 54401, 56317, 26931, 67579, 16438, 67071, 108058, 21402, 66440, 217232, 19052, 26413, 19053, 18817, 12314, 26395, 16001, 22627, 22628, 19055, 208922, 22629, 19058	1494	80	162970	62.7227	1.18927e-67	3.60385e-69	5.59914e-67
KEGG_PATHWAY	mmu04062:Chemokine signaling pathway	46	1.04356	1.36091e-66	432530, 93742, 12767, 57266, 73178, 18749, 18798, 18708, 74769, 14784, 56637, 215449, 12540, 11512, 109905, 109880, 23797, 110157, 20300, 18706, 14677, 56484, 12675, 16653, 14083, 14679, 57257, 12928, 18479, 18176, 11848, 14707, 26413, 19353, 20846, 216869, 20662, 26395, 20663, 16150, 16151, 18710, 14702, 14701, 16452, 14700	1494	91	162970	55.1409	3.82415e-64	1.12475e-65	1.80043e-63
KEGG_PATHWAY	mmu04261:Adrenergic signaling in cardiomyocytes	45	1.02087	5.00701e-66	432530, 12296, 12295, 18749, 381290, 12912, 18798, 326618, 71978, 18708, 74769, 12323, 11941, 12322, 12325, 269643, 12300, 11909, 11512, 14682, 19047, 19046, 23797, 14683, 18706, 67972, 26932, 14677, 26931, 14679, 12043, 108058, 20544, 56808, 19052, 26413, 73086, 19053, 11931, 12314, 26416, 18750, 22003, 18710, 231991	1494	86	162970	57.0783	1.40697e-63	4.01992e-65	6.62409e-63
KEGG_PATHWAY	mmu04660:T cell receptor signaling pathway	41	0.930127	1.36413e-65	18481, 18803, 18708, 74769, 14784, 56637, 18607, 12402, 12540, 23797, 110157, 18706, 12675, 16653, 241656, 17973, 57257, 18479, 18021, 14281, 18176, 13383, 214230, 240354, 11848, 70584, 26413, 26416, 20662, 26395, 208650, 20663, 16150, 16151, 16476, 17974, 14360, 18710, 19055, 224105, 19058	1494	63	162970	70.9905	3.83322e-63	1.06478e-64	1.8047e-62
KEGG_PATHWAY	mmu04070:Phosphatidylinositol signaling system	42	0.952813	2.07674e-65	227399, 224020, 69718, 53332, 18798, 104015, 18803, 18708, 74769, 320634, 76500, 170749, 84095, 18720, 240752, 56077, 18706, 219024, 18717, 18718, 242291, 67073, 16438, 77116, 72519, 269180, 212111, 18719, 54384, 107650, 16330, 74596, 12314, 18750, 18710, 27399, 110911, 75678, 74302, 55980, 19211, 327655	1494	69	162970	66.3983	5.83563e-63	1.5772e-64	2.74744e-62
KEGG_PATHWAY	mmu05211:Renal cell carcinoma	39	0.884755	1.31126e-64	18481, 71745, 19247, 11836, 67923, 21808, 15251, 328572, 18708, 74769, 14784, 215449, 12540, 109905, 109880, 23797, 110157, 18706, 11864, 11863, 112407, 16653, 14388, 241656, 12928, 18479, 18176, 214230, 112405, 70584, 26413, 19353, 20662, 20663, 26395, 16476, 18710, 17295, 224105	1494	55	162970	77.3498	3.68464e-62	9.69642e-64	1.73475e-61
KEGG_PATHWAY	mmu04919:Thyroid hormone signaling pathway	43	0.975499	2.22535e-64	19744, 329650, 15182, 18749, 23989, 15251, 18798, 18129, 20185, 328572, 18803, 17246, 56717, 18708, 74769, 26896, 56637, 12443, 11465, 18607, 20502, 23797, 110157, 18706, 16653, 18176, 20466, 20544, 76199, 26413, 234959, 20846, 327987, 11931, 18750, 19014, 26395, 18710, 17977, 53901, 18519, 17978, 17979	1494	78	162970	60.1355	6.25322e-62	1.60339e-63	2.94405e-61
KEGG_PATHWAY	mmu03013:RNA transport	47	1.06624	2.4476e-62	116940, 13684, 66235, 72124, 13669, 14359, 13688, 26905, 19384, 230861, 13664, 97112, 209354, 16211, 56698, 51796, 73192, 170930, 75705, 217869, 326622, 218693, 75826, 13681, 71844, 13682, 54563, 67053, 225160, 103468, 21681, 234865, 22218, 69482, 20918, 226982, 56215, 59015, 114615, 208366, 68134, 237082, 170762, 218210, 26987, 76884, 269113	1494	116	162970	44.1974	6.87776e-60	1.71944e-61	3.23809e-59
KEGG_PATHWAY	mmu04666:Fc gamma R-mediated phagocytosis	39	0.884755	2.60018e-62	73178, 68089, 72508, 18803, 18708, 74769, 17118, 12540, 18720, 17909, 58988, 74192, 23797, 110157, 18706, 218038, 18717, 83767, 67771, 57257, 12928, 11845, 18479, 12632, 30948, 18719, 242687, 11867, 26413, 19353, 18754, 16885, 16886, 13196, 18750, 26395, 18710, 76709, 17357	1494	60	162970	70.9039	7.30651e-60	1.78208e-61	3.43995e-59
KEGG_PATHWAY	mmu04728:Dopaminergic synapse	43	0.975499	2.25318e-61	20265, 18749, 12912, 18798, 26420, 71978, 12323, 12322, 12325, 269643, 56637, 11909, 14682, 19047, 19046, 23797, 14683, 214084, 26932, 11865, 16572, 14677, 26931, 14679, 16574, 12287, 16438, 14281, 108058, 17161, 26414, 14707, 19052, 19053, 12314, 26416, 18750, 12286, 14702, 19055, 231991, 14701, 14700	1494	88	162970	53.3019	6.33143e-59	1.50748e-60	2.98087e-58
KEGG_PATHWAY	mmu04110:Cell cycle	44	0.998185	5.37209e-61	15182, 26965, 21808, 328572, 17246, 13555, 12448, 22631, 27401, 13557, 56637, 19651, 22630, 12444, 26429, 52563, 13559, 19650, 12443, 26428, 12428, 229776, 12575, 12576, 68999, 52206, 54401, 56317, 21402, 66440, 217232, 17126, 17128, 17127, 18817, 19357, 20842, 20843, 13197, 12530, 22627, 22628, 22629, 66671	1494	97	162970	49.4809	1.50956e-58	3.5106e-60	7.10708e-58
KEGG_PATHWAY	mmu04350:TGF-beta signaling pathway	36	0.816697	1.94453e-59	15903, 15904, 75788, 26965, 72508, 21808, 17131, 11480, 15901, 218441, 15902, 328572, 66313, 21812, 18121, 13559, 19650, 55994, 58988, 230597, 21402, 17125, 11848, 12166, 17126, 68010, 17128, 11479, 19052, 17127, 26413, 12162, 11477, 19053, 17129, 20683	1494	51	162970	76.9998	5.46413e-57	1.24185e-58	2.57254e-56
KEGG_PATHWAY	mmu04725:Cholinergic synapse	40	0.907441	2.29164e-59	432530, 18749, 12912, 18798, 18708, 74769, 12323, 12322, 12325, 12326, 11512, 14682, 23797, 18706, 14677, 16653, 14679, 12287, 12043, 60613, 243764, 16438, 16518, 14281, 18176, 108058, 14707, 16536, 26413, 63993, 18750, 26395, 14360, 12286, 18710, 14702, 231991, 14701, 16452, 14700	1494	74	162970	58.9638	6.4395e-57	1.431e-58	3.03175e-56
KEGG_PATHWAY	mmu04931:Insulin resistance	40	0.907441	4.73163e-59	14936, 19246, 19247, 19268, 72508, 12912, 26420, 14583, 56717, 18708, 228775, 74769, 16367, 12702, 14584, 56637, 170826, 18607, 58988, 19047, 23797, 110651, 19046, 18706, 16337, 67071, 108155, 108079, 108097, 108099, 105787, 26414, 19017, 18754, 16150, 18710, 19211, 231991, 76055, 53412	1494	75	162970	58.1776	1.32959e-56	2.89041e-58	6.25977e-56
KEGG_PATHWAY	mmu04071:Sphingolipid signaling pathway	41	0.930127	9.71067e-59	208449, 18798, 26420, 71978, 81535, 18708, 74769, 26408, 269643, 18607, 14682, 20773, 23797, 110157, 18706, 26932, 13610, 14677, 14674, 54447, 16653, 26931, 14679, 12043, 70059, 18176, 11848, 26414, 19052, 26413, 19353, 18754, 19053, 268656, 26416, 18750, 26395, 14360, 18710, 14673, 19211	1494	83	162970	53.8844	2.7287e-56	5.80574e-58	1.28469e-55
KEGG_PATHWAY	mmu04380:Osteoclast differentiation	39	0.884755	3.11683e-58	16391, 66513, 21808, 12912, 26420, 19261, 18708, 12703, 74769, 12702, 21812, 15976, 14784, 12326, 12977, 23797, 18706, 22034, 54721, 68652, 12675, 14284, 14281, 74256, 21943, 26414, 26413, 19353, 20846, 26416, 26395, 16150, 16151, 16476, 14360, 16451, 18710, 19055, 19058	1494	71	162970	59.9188	8.7583e-56	1.82464e-57	4.12345e-55
KEGG_PATHWAY	mmu05220:Chronic myeloid leukemia	36	0.816697	8.96068e-57	110279, 19247, 15182, 11836, 21808, 17246, 18708, 74769, 13555, 21812, 13557, 14784, 12443, 12402, 109880, 23797, 12575, 110157, 12576, 18706, 12675, 16653, 12928, 18176, 17128, 13017, 26413, 12048, 13016, 20662, 26395, 208650, 20663, 16150, 16151, 18710	1494	57	162970	68.8945	2.51795e-54	5.13868e-56	1.18547e-53
KEGG_PATHWAY	mmu05152:Tuberculosis	40	0.907441	1.81326e-56	266632, 19349, 21808, 12912, 271457, 26420, 328572, 19344, 12323, 12322, 12325, 19345, 12608, 117149, 23797, 110157, 19727, 22034, 69632, 12043, 14082, 108058, 240354, 12795, 12611, 11848, 26414, 26413, 20846, 108664, 18044, 11783, 12314, 26416, 18045, 16451, 16784, 19055, 19058, 16452	1494	84	162970	51.9443	5.09526e-54	1.01905e-55	2.39888e-53
KEGG_PATHWAY	mmu05034:Alcoholism	42	0.952813	1.88644e-56	70315, 15081, 15182, 11836, 15184, 14814, 12912, 207565, 18767, 14784, 319179, 12326, 11909, 109880, 19047, 19046, 110157, 208727, 14683, 214084, 14677, 26914, 16653, 15078, 14679, 18176, 17161, 14707, 51788, 26413, 79221, 18212, 12314, 20662, 20663, 26395, 319189, 319164, 14702, 231991, 14701, 14700	1494	100	162970	45.8149	5.30091e-54	1.03939e-55	2.4957e-53
KEGG_PATHWAY	mmu03040:Spliceosome	42	0.952813	3.1472e-56	23983, 56194, 72047, 68183, 110809, 20384, 20383, 76479, 51810, 19655, 225027, 20227, 67996, 212880, 20382, 56070, 193116, 15387, 225160, 15381, 70052, 229279, 15382, 21681, 22185, 13207, 20462, 13204, 28035, 71713, 14105, 56215, 233073, 69192, 66921, 20641, 15511, 15512, 67465, 20826, 81898, 67039	1494	101	162970	45.3612	8.84364e-54	1.7007e-55	4.16363e-53
KEGG_PATHWAY	mmu04668:TNF signaling pathway	36	0.816697	1.29772e-55	66513, 16396, 12912, 26420, 18708, 21929, 74769, 12702, 26408, 17387, 12608, 12977, 11909, 23797, 67384, 56613, 18706, 68652, 12675, 14082, 66724, 14281, 12633, 26414, 26413, 26398, 73086, 26416, 74006, 16150, 26395, 16151, 16476, 18710, 231991, 22031	1494	60	162970	65.4498	3.64659e-53	6.88036e-55	1.71683e-52
KEGG_PATHWAY	mmu05160:Hepatitis C	38	0.862069	1.18501e-54	19106, 16391, 11836, 26420, 71978, 18708, 74769, 12702, 15976, 269643, 14784, 56637, 18607, 16835, 109880, 23797, 12575, 110157, 18706, 22034, 54721, 12675, 16653, 18176, 26414, 19052, 26413, 20846, 19053, 26416, 20662, 20663, 16150, 16151, 16451, 18710, 56469, 22031	1494	76	162970	54.5415	3.32989e-52	6.16647e-54	1.56773e-51
KEGG_PATHWAY	mmu05215:Prostate cancer	35	0.794011	1.50896e-54	11836, 12912, 328572, 18708, 56717, 17246, 13555, 74769, 12448, 13557, 14784, 56637, 12443, 18607, 109880, 23797, 12575, 110157, 18706, 12576, 18590, 12675, 16653, 12043, 18176, 26413, 20662, 20663, 16150, 26395, 16151, 16001, 18710, 19211, 231991	1494	57	162970	66.9808	4.24018e-52	7.70941e-54	1.9963e-51
KEGG_PATHWAY	mmu05100:Bacterial invasion of epithelial cells	34	0.771325	2.51018e-54	103967, 73178, 68089, 20362, 140579, 13043, 18708, 74769, 24050, 11465, 12540, 12402, 74192, 18706, 12488, 83767, 67771, 14388, 14083, 12928, 56212, 16412, 242687, 11867, 18000, 11848, 52398, 19353, 208650, 12385, 18710, 17295, 67300, 76709	1494	52	162970	71.3235	7.05361e-52	1.25957e-53	3.32087e-51
KEGG_PATHWAY	mmu04530:Tight junction	37	0.839383	1.75355e-53	93742, 58220, 50791, 109711, 17886, 71978, 67374, 13043, 12995, 269643, 77579, 22612, 11465, 192195, 93737, 12540, 23797, 30960, 14677, 16653, 208431, 17475, 21872, 14679, 18759, 99470, 18176, 18755, 11848, 19052, 66922, 18754, 19053, 18750, 69908, 12385, 19211	1494	73	162970	55.2886	4.92749e-51	8.64471e-53	2.31989e-50
KEGG_PATHWAY	mmu04914:Progesterone-mediated oocyte maturation	36	0.816697	3.14846e-53	432530, 18749, 11836, 26420, 18708, 74769, 52563, 231207, 12428, 12877, 18576, 11512, 109880, 23797, 110651, 110157, 68999, 18706, 14677, 52206, 16653, 56317, 14679, 67579, 67071, 66440, 217232, 26414, 26413, 18817, 26416, 26395, 16001, 18710, 12530, 208922	1494	67	162970	58.6118	8.84717e-51	1.52537e-52	4.16529e-50
KEGG_PATHWAY	mmu04066:HIF-1 signaling pathway	35	0.794011	4.32351e-52	13684, 71745, 17347, 72508, 67923, 15251, 328572, 18803, 18708, 56717, 74769, 12323, 12322, 12325, 18597, 58988, 17346, 22042, 23797, 12575, 12576, 18706, 11863, 112407, 12043, 16337, 108058, 112405, 26413, 11600, 18750, 26395, 26987, 16001, 18710	1494	64	162970	59.6548	1.21491e-49	2.05916e-51	5.71984e-49
KEGG_PATHWAY	mmu04915:Estrogen signaling pathway	35	0.794011	3.69506e-51	432530, 18749, 12912, 18798, 18708, 242425, 74769, 14784, 11909, 11512, 14682, 23797, 110157, 14683, 18706, 14228, 14677, 14229, 16653, 15200, 14679, 16438, 14281, 18176, 26413, 15511, 12314, 20662, 20663, 26395, 15512, 16476, 18710, 20683, 231991	1494	67	162970	56.9837	1.03831e-48	1.73052e-50	4.88843e-48
KEGG_PATHWAY	mmu05164:Influenza A	37	0.839383	4.30205e-51	266632, 16647, 16646, 19106, 16391, 100037258, 26420, 328572, 18708, 15463, 232989, 74769, 12702, 15976, 56637, 11465, 11909, 23797, 110157, 18706, 54721, 117198, 26414, 26413, 26398, 20846, 15511, 237082, 26416, 18750, 15512, 26395, 16150, 16476, 16451, 18710, 16452	1494	82	162970	49.2204	1.20888e-48	1.98177e-50	5.69146e-48
KEGG_PATHWAY	mmu04514:Cell adhesion molecules (CAMs)	32	0.725953	1.24206e-50	11658, 94332, 102657, 19268, 18189, 67374, 15529, 241568, 216856, 20340, 20970, 16403, 80883, 13003, 16401, 104099, 192198, 320910, 17967, 12805, 53321, 16412, 320840, 18191, 54725, 19274, 66797, 18007, 319504, 12558, 192167, 16728	1494	50	162970	69.8131	3.4902e-48	5.62935e-50	1.6432e-47
KEGG_PATHWAY	mmu05214:Glioma	31	0.703267	4.63405e-50	11836, 18803, 18708, 56717, 17246, 13555, 74769, 12323, 12322, 13557, 12325, 14784, 12443, 109880, 23797, 12575, 110157, 18706, 18590, 16653, 18176, 108058, 26413, 12314, 20662, 18750, 20663, 26395, 16001, 18710, 19211	1494	46	162970	73.5125	1.30217e-47	2.06693e-49	6.13067e-47
KEGG_PATHWAY	mmu05212:Pancreatic cancer	32	0.725953	7.70262e-50	11836, 21808, 26420, 18708, 74769, 13555, 21812, 13557, 12443, 12540, 109880, 23797, 110157, 18706, 12675, 16653, 19730, 17126, 17128, 26414, 17127, 26413, 19353, 20846, 12048, 56044, 16150, 26395, 16151, 16451, 18710, 19765	1494	52	162970	67.128	2.16444e-47	3.38193e-49	1.01903e-46
KEGG_PATHWAY	mmu04630:Jak-STAT signaling pathway	32	0.725953	7.70262e-50	19247, 16391, 56324, 328572, 18708, 74769, 12703, 12702, 15976, 14784, 12444, 12443, 192157, 23797, 17344, 18706, 54721, 12804, 229615, 16880, 16195, 20846, 12982, 12048, 20844, 20662, 20663, 16451, 18710, 56468, 16452, 56469	1494	52	162970	67.128	2.16444e-47	3.38193e-49	1.01903e-46
KEGG_PATHWAY	mmu03015:mRNA surveillance pathway	34	0.771325	2.09221e-49	76626, 68219, 108062, 14852, 18789, 71978, 432508, 51796, 225363, 24018, 269643, 326622, 226517, 19047, 19046, 26932, 70248, 269061, 26931, 21681, 67897, 216578, 77305, 74737, 56215, 83410, 19052, 56422, 51786, 19053, 68134, 237082, 228410, 233789	1494	66	162970	56.1943	5.8791e-47	9.04477e-49	2.76791e-46
KEGG_PATHWAY	mmu05142:Chagas disease (American trypanosomiasis)	33	0.748639	7.30852e-49	266632, 432530, 21808, 18798, 26420, 71978, 18708, 74769, 21812, 269643, 14682, 23797, 14683, 18706, 22034, 14677, 12675, 14679, 14082, 14281, 12633, 17126, 26414, 19052, 17127, 26413, 26398, 19053, 26416, 16150, 16151, 16476, 18710	1494	61	162970	59.0121	2.0537e-46	3.11166e-48	9.6689e-46
KEGG_PATHWAY	mmu04912:GnRH signaling pathway	32	0.725953	9.71772e-49	432530, 18749, 18798, 26420, 12323, 12322, 12325, 14784, 17387, 12540, 26406, 26407, 11512, 14682, 26401, 110157, 14683, 16653, 15200, 16438, 18176, 108058, 26414, 26413, 26398, 12314, 20662, 26416, 18750, 20663, 26395, 16476	1494	55	162970	63.4665	2.73068e-46	4.07564e-48	1.28562e-45
KEGG_PATHWAY	mmu05145:Toxoplasmosis	34	0.771325	1.49437e-48	266632, 66513, 21808, 26420, 11798, 18708, 74769, 12703, 226519, 16403, 18607, 16835, 23797, 18706, 22034, 14677, 54721, 68652, 12675, 14679, 12043, 16412, 26414, 26413, 20846, 12048, 15511, 26416, 15512, 16150, 16151, 16451, 18710, 16452	1494	69	162970	53.751	4.19918e-46	6.17526e-48	1.977e-45
KEGG_PATHWAY	mmu05016:Huntington's disease	38	0.862069	2.8154e-48	21780, 18181, 66377, 67665, 15182, 71770, 237336, 12912, 18798, 11772, 328572, 11773, 11771, 21374, 67003, 20656, 11949, 14682, 170770, 215114, 16438, 217864, 11740, 20466, 72900, 22335, 22334, 69654, 19017, 11951, 11950, 19712, 11783, 66925, 67300, 20683, 68198, 231991	1494	104	162970	39.8572	7.91128e-46	1.14656e-47	3.72467e-45
KEGG_PATHWAY	mmu04520:Adherens junction	29	0.657895	3.35064e-48	19246, 93742, 73178, 19268, 109711, 328572, 12995, 21812, 22612, 11465, 99167, 12540, 18099, 83767, 21872, 16337, 19271, 242687, 11848, 19274, 17126, 17128, 17127, 26413, 19353, 12385, 16001, 14360, 17295	1494	40	162970	79.0852	9.4153e-46	1.34504e-47	4.43277e-45
KEGG_PATHWAY	mmu04270:Vascular smooth muscle contraction	32	0.725953	4.68688e-48	432530, 232807, 18749, 11836, 18798, 58802, 213498, 18782, 329251, 11512, 14682, 19047, 109880, 19046, 54598, 110157, 14683, 14674, 69632, 109624, 54195, 16438, 18755, 234889, 11848, 17931, 26413, 18754, 12314, 18750, 26395, 14673	1494	57	162970	61.2396	1.31701e-45	1.85495e-47	6.20057e-45
KEGG_PATHWAY	mmu04611:Platelet activation	33	0.748639	4.25702e-47	432530, 18749, 18798, 70549, 18708, 74769, 215449, 11465, 109905, 11512, 14682, 19047, 19046, 23797, 14683, 18706, 14677, 14674, 69632, 14679, 18759, 16438, 16412, 54195, 21894, 11848, 234889, 17931, 14724, 26413, 26416, 14360, 18710	1494	67	162970	53.7274	1.19622e-44	1.66142e-46	5.63187e-44
KEGG_PATHWAY	mmu04020:Calcium signaling pathway	33	0.748639	2.68866e-46	432530, 12291, 18749, 14814, 381290, 18798, 18803, 12323, 11941, 12322, 12325, 12326, 14682, 14683, 67972, 12287, 13618, 243764, 16438, 108058, 110891, 11740, 22335, 22334, 116873, 269717, 12314, 18750, 12286, 11938, 19055, 19058, 18438	1494	70	162970	51.4248	7.55513e-44	1.03495e-45	3.557e-43
KEGG_PATHWAY	mmu04150:mTOR signaling pathway	30	0.680581	3.34741e-46	13684, 19744, 68441, 72508, 18708, 56717, 74769, 16367, 75705, 56716, 18607, 52187, 58988, 22241, 109880, 23797, 110651, 18706, 67071, 54170, 108079, 105787, 26413, 18750, 16150, 26987, 12283, 18710, 19211, 74370	1494	50	162970	65.4498	9.40621e-44	1.27111e-45	4.42849e-43
KEGG_PATHWAY	mmu00562:Inositol phosphate metabolism	30	0.680581	3.34741e-46	224020, 69718, 53332, 18798, 104015, 18803, 74769, 320634, 104776, 170749, 84095, 18720, 240752, 18706, 18717, 18718, 242291, 67073, 77116, 269180, 212111, 18719, 54384, 107650, 16330, 75678, 74302, 55980, 19211, 269437	1494	50	162970	65.4498	9.40621e-44	1.27111e-45	4.42849e-43
KEGG_PATHWAY	mmu04724:Glutamatergic synapse	32	0.725953	6.3986e-46	432530, 67760, 18749, 14814, 20510, 20511, 26556, 18798, 224997, 110637, 14660, 210274, 11512, 14682, 14683, 14677, 72961, 105727, 14679, 14809, 16438, 14807, 14806, 14707, 26413, 18750, 12286, 19055, 14702, 14701, 19058, 14700	1494	64	162970	54.5415	1.79801e-43	2.39734e-45	8.46511e-43
KEGG_PATHWAY	mmu04720:Long-term potentiation	29	0.657895	1.60145e-45	432530, 11836, 18749, 14814, 18798, 328572, 12323, 12322, 12325, 215449, 12326, 109905, 14682, 19047, 109880, 19046, 110651, 110157, 16653, 16438, 67071, 18176, 108058, 26413, 12314, 18750, 26395, 19055, 19058	1494	46	162970	68.7697	4.50006e-43	5.92113e-45	2.11865e-42
KEGG_PATHWAY	mmu05218:Melanoma	27	0.612523	6.387e-45	14176, 16653, 14166, 14172, 14167, 11836, 14180, 18176, 17246, 26413, 18708, 13555, 74769, 13557, 12443, 26395, 16001, 14169, 18710, 17295, 109880, 19211, 23797, 12575, 110157, 18590, 18706	1494	37	162970	79.6011	1.79475e-42	2.33084e-44	8.44976e-42
KEGG_PATHWAY	mmu04922:Glucagon signaling pathway	31	0.703267	1.82412e-44	14936, 18749, 18798, 12912, 15469, 328572, 104570, 12323, 12322, 12325, 18597, 18576, 11909, 14682, 93759, 23797, 14683, 16438, 17691, 108058, 108079, 108097, 105787, 108099, 235344, 19017, 12314, 68734, 19055, 231991, 19058	1494	62	162970	54.5415	5.12578e-42	6.57151e-44	2.41324e-41
KEGG_PATHWAY	mmu05210:Colorectal cancer	29	0.657895	4.86296e-44	11836, 21808, 26420, 17688, 18708, 74769, 21812, 56637, 12443, 109880, 23797, 110157, 18706, 16653, 19730, 12043, 14281, 11848, 17126, 17128, 26414, 17127, 26413, 19353, 26395, 16476, 18710, 12006, 11789	1494	50	162970	63.2681	1.36649e-41	1.72974e-43	6.43351e-41
KEGG_PATHWAY	mmu05132:Salmonella infection	28	0.635209	6.05323e-43	73178, 68089, 19349, 18643, 26420, 18645, 11465, 12540, 192176, 74192, 83767, 67771, 16593, 21872, 56212, 69582, 14281, 242687, 11867, 26414, 26413, 19353, 234663, 26416, 16476, 76709, 109333, 13426	1494	47	162970	64.9856	1.70096e-40	2.1262e-42	8.0082e-40
KEGG_PATHWAY	mmu04917:Prolactin signaling pathway	28	0.635209	6.05323e-43	26420, 18708, 74769, 12703, 12702, 56637, 14784, 12444, 12443, 192157, 23797, 110157, 18706, 56484, 16653, 14281, 18176, 21943, 26414, 26413, 20846, 26416, 20662, 20663, 26395, 18710, 56468, 16452	1494	47	162970	64.9856	1.70096e-40	2.1262e-42	8.0082e-40
KEGG_PATHWAY	mmu04726:Serotonergic synapse	28	0.635209	6.05323e-43	16508, 11836, 18749, 18798, 14682, 109880, 110157, 14683, 214084, 15550, 14677, 16653, 12287, 14679, 11820, 16438, 18176, 17161, 81906, 14707, 26413, 26395, 18750, 12286, 14402, 14702, 14701, 14700	1494	47	162970	64.9856	1.70096e-40	2.1262e-42	8.0082e-40
KEGG_PATHWAY	mmu04932:Non-alcoholic fatty liver disease (NAFLD)	33	0.748639	2.60408e-42	72674, 66377, 16396, 26420, 18708, 74769, 16367, 12702, 26408, 56637, 67003, 12540, 68465, 12606, 23797, 18706, 26403, 12125, 16337, 108079, 108097, 72900, 108099, 105787, 26414, 19353, 78943, 66925, 16150, 16476, 22433, 18710, 68198	1494	88	162970	40.9061	7.31747e-40	9.03392e-42	3.44511e-39
KEGG_PATHWAY	mmu04750:Inflammatory mediator regulation of TRP channels	28	0.635209	1.37303e-41	432530, 18749, 18798, 26420, 18708, 18803, 74769, 12323, 12322, 12325, 16180, 11512, 14682, 19047, 19046, 14683, 18706, 14063, 16438, 108058, 18755, 26414, 18754, 18049, 26416, 12314, 18750, 18710	1494	51	162970	59.8887	3.85823e-39	4.70515e-41	1.81647e-38
KEGG_PATHWAY	mmu04916:Melanogenesis	29	0.657895	1.48156e-41	432530, 17311, 18749, 18798, 12912, 328572, 12323, 12322, 12325, 56637, 11512, 14682, 22422, 110157, 14683, 14368, 14369, 14677, 16653, 14679, 13618, 16590, 18176, 108058, 26413, 22418, 12314, 18750, 26395	1494	58	162970	54.5415	4.16319e-39	5.01589e-41	1.96005e-38
KEGG_PATHWAY	mmu05221:Acute myeloid leukemia	26	0.589837	3.2166e-41	11836, 72508, 18708, 56717, 74769, 16480, 14784, 12443, 58988, 12606, 109880, 23797, 12395, 110157, 18706, 12675, 16653, 16590, 18176, 26413, 20662, 20663, 16150, 26395, 16151, 18710	1494	40	162970	70.9039	9.03865e-39	1.07603e-40	4.25545e-38
KEGG_PATHWAY	mmu05162:Measles	29	0.657895	9.51169e-41	266632, 319642, 19106, 16391, 18708, 21929, 74769, 12448, 12995, 15976, 56637, 12444, 12443, 23797, 170770, 18706, 12576, 22034, 54721, 68652, 12675, 17698, 20846, 15511, 15512, 16451, 14360, 18710, 16452	1494	61	162970	51.8591	2.67279e-38	3.14445e-40	1.25836e-37
KEGG_PATHWAY	mmu04713:Circadian entrainment	28	0.635209	7.94825e-40	432530, 12291, 18749, 14814, 18798, 12912, 12323, 12322, 12325, 11512, 14682, 18627, 14683, 14677, 14679, 14281, 54195, 16438, 108058, 234889, 14707, 26413, 73086, 12314, 18750, 14702, 14701, 14700	1494	57	162970	53.5846	2.23346e-37	2.59704e-39	1.05152e-36
KEGG_PATHWAY	mmu05222:Small cell lung cancer	28	0.635209	1.47371e-39	11798, 18708, 13555, 74769, 12448, 13557, 226519, 27401, 16403, 12443, 218772, 23797, 17344, 18706, 22034, 12675, 14083, 12043, 12826, 16412, 12827, 12048, 11783, 16150, 16151, 18710, 19211, 22031	1494	58	162970	52.6608	4.14113e-37	4.75991e-39	1.94966e-36
KEGG_PATHWAY	mmu04620:Toll-like receptor signaling pathway	26	0.589837	5.25888e-39	266632, 22034, 68652, 12675, 66513, 14082, 14281, 26420, 26414, 18708, 26413, 19353, 26398, 20846, 74769, 15976, 26416, 26395, 16150, 16476, 16151, 18710, 117149, 23797, 22031, 18706	1494	46	162970	61.6556	1.47774e-36	1.67925e-38	6.9573e-36
KEGG_PATHWAY	mmu00230:Purine metabolism	32	0.725953	1.20186e-38	432530, 103850, 229363, 218461, 23984, 11717, 67065, 242202, 59001, 110639, 18578, 218832, 11639, 18576, 11512, 224794, 67005, 11637, 53893, 382985, 66979, 237823, 70408, 13178, 54195, 11566, 238871, 234889, 67967, 67486, 18583, 23917	1494	99	162970	35.2592	3.37723e-36	3.79464e-38	1.59002e-35
KEGG_PATHWAY	mmu04650:Natural killer cell mediated cytotoxicity	25	0.567151	3.05289e-38	19247, 11836, 18708, 18803, 74769, 24055, 15976, 14784, 109880, 110157, 18706, 16653, 57257, 18479, 18176, 26413, 19353, 20662, 18750, 20663, 26395, 14360, 18710, 19055, 19058	1494	42	162970	64.9304	8.57861e-36	9.53179e-38	4.03886e-35
KEGG_PATHWAY	mmu04662:B cell receptor signaling pathway	25	0.567151	6.84687e-38	18708, 74769, 56637, 14784, 23797, 110157, 18706, 12675, 16653, 57257, 14281, 18021, 18176, 240354, 26413, 19353, 20662, 20663, 16150, 26395, 16151, 16476, 18710, 19055, 19058	1494	43	162970	63.4203	1.92397e-35	2.11425e-37	9.05816e-35
KEGG_PATHWAY	mmu05223:Non-small cell lung cancer	25	0.567151	6.84687e-38	56484, 16653, 11836, 18176, 78798, 58231, 26413, 18708, 18803, 13555, 74769, 13557, 14784, 20662, 18750, 20663, 26395, 12443, 18607, 18710, 218772, 109880, 23797, 110157, 18706	1494	43	162970	63.4203	1.92397e-35	2.11425e-37	9.05816e-35
KEGG_PATHWAY	mmu04723:Retrograde endocannabinoid signaling	27	0.612523	7.61857e-38	432530, 14677, 269060, 72961, 231871, 18749, 14679, 12287, 242864, 16438, 18798, 110886, 26420, 26414, 14707, 26413, 14394, 14396, 26416, 18750, 12286, 14402, 11512, 14682, 14702, 14701, 14700	1494	57	162970	51.6709	2.14082e-35	2.32698e-37	1.00791e-34
KEGG_PATHWAY	mmu04925:Aldosterone synthesis and secretion	26	0.589837	6.4259e-37	432530, 75292, 227541, 269060, 12291, 231871, 18749, 16438, 108058, 12912, 18798, 12323, 18754, 12322, 12325, 18760, 12314, 18750, 12326, 11908, 16835, 11909, 11512, 14682, 231991, 14683	1494	53	162970	53.5124	1.80568e-34	1.94159e-36	8.50123e-34
KEGG_PATHWAY	mmu01130:Biosynthesis of antibiotics	34	0.771325	2.43412e-36	72141, 11717, 14272, 11676, 14583, 14584, 110695, 12035, 18597, 110639, 12036, 11639, 216558, 66646, 18242, 11637, 73166, 19895, 237823, 110446, 13382, 14593, 23827, 20916, 56421, 109785, 76355, 235339, 15490, 66925, 78920, 235293, 57295, 13171	1494	141	162970	26.3037	6.83987e-34	7.27646e-36	3.22025e-33
KEGG_PATHWAY	mmu05010:Alzheimer's disease	30	0.680581	7.10836e-36	56175, 66377, 14814, 18798, 15925, 56637, 11487, 67003, 12569, 11949, 14682, 20617, 208117, 23821, 11820, 14082, 16438, 72900, 226641, 26413, 11951, 78943, 11950, 11783, 12314, 66925, 19055, 11938, 68198, 19058	1494	95	162970	34.4473	1.99745e-33	2.10258e-35	9.40409e-33
KEGG_PATHWAY	mmu05032:Morphine addiction	25	0.567151	9.758e-36	432530, 218461, 23984, 18749, 110886, 242425, 14394, 14396, 18578, 18576, 11512, 14683, 14677, 14679, 12287, 238871, 14707, 216869, 18750, 12286, 14402, 18583, 14702, 14701, 14700	1494	50	162970	54.5415	2.742e-33	2.85625e-35	1.29095e-32
KEGG_PATHWAY	mmu04664:Fc epsilon RI signaling pathway	23	0.521779	1.01961e-35	16653, 57257, 18176, 26420, 26414, 26413, 18708, 18803, 19353, 26398, 74769, 14784, 20662, 26416, 18750, 20663, 26395, 18607, 14360, 18710, 23797, 110157, 18706	1494	37	162970	67.8084	2.86511e-33	2.95373e-35	1.34891e-32
KEGG_PATHWAY	mmu04730:Long-term depression	23	0.521779	1.01961e-35	14677, 14687, 14674, 16653, 11836, 14679, 54195, 16438, 18176, 18798, 234889, 19052, 26413, 19053, 18750, 26395, 12286, 16001, 14682, 109880, 14673, 110157, 14683	1494	37	162970	67.8084	2.86511e-33	2.95373e-35	1.34891e-32
KEGG_PATHWAY	mmu05213:Endometrial cancer	23	0.521779	1.01961e-35	56484, 16653, 11836, 18176, 26413, 18708, 74769, 56637, 14784, 20662, 20663, 26395, 12443, 18607, 12385, 18710, 12006, 11789, 109880, 23797, 19211, 110157, 18706	1494	37	162970	67.8084	2.86511e-33	2.95373e-35	1.34891e-32
KEGG_PATHWAY	mmu04060:Cytokine-cytokine receptor interaction	25	0.567151	1.82656e-35	21950, 94185, 12767, 17311, 12804, 57266, 21808, 16590, 11480, 16880, 21943, 12166, 11479, 16195, 11477, 12162, 12982, 21812, 15976, 245527, 12977, 16180, 17295, 20300, 18590	1494	51	162970	53.4721	5.13263e-33	5.23738e-35	2.41647e-32
KEGG_PATHWAY	mmu03018:RNA degradation	25	0.567151	3.36159e-35	72162, 104625, 72587, 13209, 214627, 231464, 53621, 70640, 72662, 75901, 12227, 210106, 24127, 12228, 22057, 57259, 18983, 12226, 319618, 56421, 72068, 57316, 50911, 50912, 225929	1494	52	162970	52.4437	9.44608e-33	9.5415e-35	4.44727e-32
KEGG_PATHWAY	mmu05031:Amphetamine addiction	23	0.521779	5.45554e-35	214084, 18749, 14814, 14281, 108058, 12912, 20907, 17161, 12323, 12322, 12325, 12314, 18750, 12326, 16476, 11909, 19047, 19055, 19046, 93759, 231991, 19058, 14683	1494	39	162970	64.331	1.53301e-32	1.53301e-34	7.21747e-32
KEGG_PATHWAY	mmu04670:Leukocyte transendothelial migration	25	0.567151	1.90939e-34	14677, 12767, 19247, 14083, 14679, 109711, 57257, 16412, 17698, 11848, 67374, 18803, 18708, 19353, 74769, 215449, 26416, 18750, 11465, 16401, 12385, 12540, 18710, 109905, 18706	1494	55	162970	49.5832	5.3654e-32	5.31227e-34	2.52606e-31
KEGG_PATHWAY	mmu04727:GABAergic synapse	24	0.544465	5.19113e-34	432530, 14677, 105727, 268566, 67760, 12287, 18749, 14679, 268860, 110886, 14707, 14660, 242425, 14394, 14396, 18750, 12286, 14402, 93739, 11512, 56486, 14702, 14701, 14700	1494	49	162970	53.4284	1.45871e-31	1.43011e-33	6.86767e-31
KEGG_PATHWAY	mmu04540:Gap junction	24	0.544465	1.71952e-33	432530, 14677, 16653, 21872, 18749, 14679, 54195, 16438, 18176, 18798, 234889, 14617, 26413, 14784, 20662, 18750, 20663, 26395, 22154, 11512, 14682, 110157, 14683, 18590	1494	51	162970	51.3332	4.83186e-31	4.69112e-33	2.27486e-30
KEGG_PATHWAY	mmu04142:Lysosome	27	0.612523	1.70721e-32	50917, 74105, 55946, 27426, 17113, 18145, 53599, 108012, 11305, 72175, 229445, 14420, 15931, 18174, 17775, 13039, 20661, 108664, 11765, 11766, 11605, 56722, 83429, 67963, 67300, 16784, 432486	1494	84	162970	35.0624	4.79726e-30	4.61275e-32	2.25858e-29
KEGG_PATHWAY	mmu04721:Synaptic vesicle cycle	22	0.499093	4.19139e-31	214084, 22249, 103967, 72961, 20614, 12287, 66290, 71770, 66335, 22318, 12890, 20907, 20908, 11772, 11773, 11771, 108664, 12286, 11974, 67300, 20979, 11964	1494	45	162970	53.3295	1.17778e-28	1.12169e-30	5.54505e-28
KEGG_PATHWAY	mmu04972:Pancreatic secretion	21	0.476407	4.35615e-31	432530, 16438, 381290, 54403, 18798, 20544, 11848, 18782, 53869, 20496, 19353, 11941, 11931, 215449, 18750, 109905, 11512, 14682, 11938, 14683, 67972	1494	38	162970	60.2827	1.22408e-28	1.15479e-30	5.76303e-28
KEGG_PATHWAY	mmu00510:N-Glycan biosynthesis	21	0.476407	1.75613e-30	17158, 57170, 140481, 17156, 207958, 80286, 230815, 103963, 269181, 380959, 20440, 13480, 68292, 67574, 14595, 53618, 217664, 240119, 320438, 102580, 17309	1494	40	162970	57.2686	4.93472e-28	4.61188e-30	2.32329e-27
KEGG_PATHWAY	mmu05230:Central carbon metabolism in cancer	21	0.476407	3.39763e-30	16653, 20539, 16590, 15251, 18176, 26413, 14660, 56717, 18708, 74769, 56421, 19713, 18597, 26395, 50721, 18710, 17295, 23797, 19211, 110157, 18706	1494	41	162970	55.8718	9.54734e-28	8.84013e-30	4.49494e-27
KEGG_PATHWAY	mmu05410:Hypertrophic cardiomyopathy (HCM)	20	0.453721	5.92887e-30	12296, 12295, 21808, 16412, 108079, 326618, 108097, 105787, 108099, 56808, 16403, 11465, 16401, 22003, 12300, 24051, 104099, 13138, 320910, 13405	1494	35	162970	62.3331	1.66601e-27	1.52845e-29	7.84367e-27
KEGG_PATHWAY	mmu05414:Dilated cardiomyopathy	20	0.453721	5.02278e-29	432530, 12296, 12295, 18749, 21808, 16412, 326618, 56808, 16403, 11465, 22003, 12300, 24051, 16401, 104099, 13138, 11512, 320910, 14683, 13405	1494	38	162970	57.4121	1.4114e-26	1.28309e-28	6.64495e-26
KEGG_PATHWAY	mmu00564:Glycerophospholipid metabolism	22	0.499093	5.32609e-29	74182, 320951, 99712, 18777, 52123, 212862, 13026, 225010, 28042, 18782, 77582, 74596, 64898, 28169, 50767, 75320, 110911, 226856, 236899, 19210, 12660, 56077	1494	54	162970	44.4412	1.49663e-26	1.34832e-28	7.04622e-26
KEGG_PATHWAY	mmu04145:Phagosome	23	0.521779	6.8483e-29	66290, 19349, 16412, 100226, 17113, 53331, 66335, 22319, 271457, 13039, 19344, 12330, 19353, 108664, 234663, 19345, 11465, 22154, 11974, 16784, 22042, 13426, 11964	1494	64	162970	39.2017	1.92437e-26	1.71819e-28	9.06005e-26
KEGG_PATHWAY	mmu04080:Neuroactive ligand-receptor interaction	23	0.521779	1.02586e-28	13610, 15550, 93742, 11553, 13618, 243764, 14809, 14814, 14807, 14806, 110886, 14803, 110637, 242425, 14394, 78134, 14396, 237213, 110835, 14402, 54598, 14063, 18438	1494	65	162970	38.5986	2.88267e-26	2.55103e-28	1.35718e-25
KEGG_PATHWAY	mmu04920:Adipocytokine signaling pathway	21	0.476407	5.48286e-28	72674, 19247, 12675, 14081, 108079, 207565, 108097, 216739, 26420, 105787, 108099, 26414, 56717, 19017, 12702, 16367, 16150, 16151, 68465, 23797, 16452	1494	50	162970	45.8149	1.54068e-25	1.35148e-27	7.25362e-25
KEGG_PATHWAY	mmu05146:Amoebiasis	20	0.453721	1.08699e-27	432530, 14083, 109711, 18749, 19349, 12826, 21808, 18798, 271457, 12827, 18708, 74769, 19344, 226519, 19345, 18750, 18710, 14682, 14683, 18706	1494	43	162970	50.7363	3.05444e-25	2.65603e-27	1.43805e-24
KEGG_PATHWAY	mmu04962:Vasopressin-regulated water reabsorption	18	0.408348	2.19169e-27	68097, 67665, 192662, 18749, 12912, 22318, 271457, 69654, 53869, 19326, 19344, 234663, 14570, 19345, 11512, 13426, 231991, 14683	1494	30	162970	65.4498	6.15865e-25	5.30918e-27	2.89952e-24
KEGG_PATHWAY	mmu04971:Gastric acid secretion	19	0.431034	2.77416e-27	432530, 14677, 18749, 14679, 16518, 16438, 108058, 18798, 20544, 12323, 12322, 12325, 11931, 12314, 18750, 72258, 11512, 14682, 14683	1494	37	162970	56.0156	7.79539e-25	6.66272e-27	3.67011e-24
KEGG_PATHWAY	mmu04970:Salivary secretion	19	0.431034	5.22318e-27	432530, 18749, 11830, 54195, 16438, 381290, 22318, 18798, 20544, 234889, 20496, 11941, 11931, 12314, 18750, 11512, 14682, 14683, 67972	1494	38	162970	54.5415	1.46771e-24	1.24383e-26	6.91008e-24
KEGG_PATHWAY	mmu04911:Insulin secretion	20	0.453721	5.48947e-27	432530, 20614, 18749, 108058, 22318, 18798, 12912, 58802, 20907, 12323, 12322, 12325, 11931, 18750, 11516, 11512, 11909, 14682, 231991, 14683	1494	46	162970	47.4274	1.54254e-24	1.29625e-26	7.26236e-24
KEGG_PATHWAY	mmu04064:NF-kappa B signaling pathway	20	0.453721	9.1311e-27	22034, 266632, 68652, 111173, 12675, 66513, 12043, 66724, 12633, 240354, 21943, 11798, 21929, 18803, 12995, 12048, 16150, 16151, 117149, 22031	1494	47	162970	46.4183	2.56584e-24	2.1382e-26	1.20801e-23
KEGG_PATHWAY	mmu04320:Dorso-ventral axis formation	15	0.34029	8.14525e-26	16653, 68166, 54418, 67579, 18129, 26413, 14011, 14784, 20662, 231207, 26395, 20663, 12877, 23872, 208922	1494	18	162970	90.9025	2.28881e-23	1.89158e-25	1.07759e-22
KEGG_PATHWAY	mmu04930:Type II diabetes mellitus	17	0.385662	1.37011e-25	12291, 12287, 16337, 26420, 26414, 26413, 56717, 18708, 12703, 74769, 18754, 12702, 16367, 16150, 12286, 18710, 18706	1494	29	162970	63.9452	3.85002e-23	3.15575e-25	1.81261e-22
KEGG_PATHWAY	mmu04370:VEGF signaling pathway	18	0.408348	2.73116e-25	16653, 14083, 18176, 26413, 18803, 18708, 74769, 19353, 26416, 18750, 26395, 12540, 18710, 19055, 23797, 19058, 110157, 18706	1494	37	162970	53.0674	7.67456e-23	6.23948e-25	3.61322e-22
KEGG_PATHWAY	mmu05412:Arrhythmogenic right ventricular cardiomyopathy (ARVC)	17	0.385662	5.95814e-25	12296, 12295, 109711, 16412, 56808, 16480, 16403, 11465, 12300, 24051, 16401, 12558, 104099, 13138, 12385, 320910, 13405	1494	31	162970	59.8197	1.67424e-22	1.35019e-24	7.8824e-22
KEGG_PATHWAY	mmu04924:Renin secretion	17	0.385662	4.25156e-24	14677, 18749, 14679, 54195, 16518, 16438, 18798, 12912, 234889, 12314, 11516, 18576, 11512, 14682, 19055, 19058, 14683	1494	34	162970	54.5415	1.19469e-21	9.5575e-24	5.62465e-21
KEGG_PATHWAY	mmu04146:Peroxisome	19	0.431034	8.76972e-24	15488, 72129, 14081, 18477, 93734, 18631, 26378, 11666, 19298, 216739, 103737, 74114, 67993, 12908, 208982, 330450, 20656, 58869, 11430	1494	53	162970	39.1052	2.46429e-21	1.95579e-23	1.1602e-20
KEGG_PATHWAY	mmu04710:Circadian rhythm	15	0.34029	4.94263e-23	11865, 19883, 20893, 26965, 21402, 103583, 108079, 12912, 108097, 12234, 105787, 108099, 50789, 217166, 18627	1494	24	162970	68.1769	1.38888e-20	1.09361e-22	6.53891e-20
KEGG_PATHWAY	mmu04923:Regulation of lipolysis in adipocytes	16	0.362976	6.50889e-23	432530, 14677, 66853, 14679, 18749, 16337, 18708, 74769, 16367, 67469, 18576, 18710, 11512, 23797, 14683, 18706	1494	31	162970	56.3009	1.829e-20	1.4289e-22	8.61102e-20
KEGG_PATHWAY	mmu04918:Thyroid hormone synthesis	17	0.385662	1.14798e-22	432530, 22130, 18749, 14828, 16438, 14782, 18798, 12912, 12330, 12304, 11931, 18750, 11512, 11909, 14682, 231991, 14683	1494	40	162970	46.3603	3.22583e-20	2.50064e-22	1.51874e-19
KEGG_PATHWAY	mmu05012:Parkinson's disease	20	0.453721	2.91214e-22	214084, 20617, 14677, 66377, 67128, 18749, 22213, 14679, 11740, 72900, 56228, 22335, 22334, 11951, 11950, 11783, 66925, 67003, 11949, 68198	1494	75	162970	29.0888	8.18312e-20	6.29471e-22	3.85266e-19
KEGG_PATHWAY	mmu04115:p53 signaling pathway	17	0.385662	1.71465e-21	382985, 22401, 12452, 230784, 20437, 75747, 17246, 12448, 26374, 11783, 12444, 12443, 13197, 53892, 19211, 12575, 170770	1494	46	162970	40.3133	4.81816e-19	3.67799e-21	2.26842e-18
KEGG_PATHWAY	mmu05140:Leishmaniasis	15	0.34029	1.86747e-21	22034, 266632, 68652, 66513, 21808, 16412, 14281, 26413, 20846, 26416, 16401, 16476, 16451, 16452, 17357	1494	29	162970	56.4222	5.2476e-19	3.97546e-21	2.4706e-18
KEGG_PATHWAY	mmu05133:Pertussis	15	0.34029	3.46973e-21	266632, 22034, 14677, 14679, 12632, 14281, 16412, 26420, 11848, 26414, 26413, 12314, 26416, 16476, 117149	1494	30	162970	54.5415	9.74995e-19	7.33079e-21	4.59033e-18
KEGG_PATHWAY	mmu05219:Bladder cancer	14	0.317604	6.86302e-21	16653, 15200, 11836, 18176, 17246, 26413, 73086, 13555, 13557, 26395, 12443, 109880, 110157, 12575	1494	24	162970	63.6317	1.92851e-18	1.43919e-20	9.07952e-18
KEGG_PATHWAY	mmu00600:Sphingolipid metabolism	14	0.317604	6.86302e-21	208449, 54447, 14420, 22234, 56386, 70059, 22239, 50877, 70750, 81535, 58994, 268656, 11605, 20773	1494	24	162970	63.6317	1.92851e-18	1.43919e-20	9.07952e-18
KEGG_PATHWAY	mmu04622:RIG-I-like receptor signaling pathway	15	0.34029	1.1045e-20	22034, 26414, 12675, 26416, 16150, 11793, 16151, 14082, 13205, 21353, 26401, 26420, 22031, 74256, 27215	1494	32	162970	51.1327	3.10365e-18	2.299e-20	1.46121e-17
KEGG_PATHWAY	mmu04210:Apoptosis	16	0.362976	2.94185e-20	12675, 12043, 14082, 12633, 12368, 11798, 18708, 74769, 18049, 12048, 11783, 16150, 16151, 18710, 23797, 18706	1494	43	162970	40.589	8.26659e-18	6.07837e-20	3.89195e-17
KEGG_PATHWAY	mmu04961:Endocrine and other factor-regulated calcium reabsorption	14	0.317604	1.78267e-19	11772, 53869, 11773, 11771, 103967, 11931, 18750, 18749, 71770, 11512, 14682, 67300, 18798, 14683	1494	29	162970	52.6608	5.00931e-17	3.65643e-19	2.35841e-16
KEGG_PATHWAY	mmu04130:SNARE interactions in vesicular transport	13	0.294918	8.10594e-19	67727, 228960, 53334, 12068, 58244, 55943, 22318, 53331, 22319, 53330, 20907, 20908, 22317	1494	24	162970	59.0866	2.27777e-16	1.65056e-18	1.07239e-15
KEGG_PATHWAY	mmu00601:Glycosphingolipid biosynthesis - lacto and neolacto series	11	0.249546	1.12455e-18	54613, 20449, 108105, 56375, 14348, 20443, 26878, 26877, 20441, 14594, 14595	1494	13	162970	92.301	3.15998e-16	2.27337e-18	1.48774e-15
KEGG_PATHWAY	mmu00240:Pyrimidine metabolism	17	0.385662	1.23299e-18	382985, 22247, 66979, 103850, 13178, 70408, 55936, 67065, 99586, 22171, 59001, 51797, 67967, 218832, 67486, 67005, 66588	1494	66	162970	28.0971	3.46469e-16	2.47478e-18	1.6312e-15
KEGG_PATHWAY	mmu03460:Fanconi anemia pathway	14	0.317604	1.45165e-18	114714, 193838, 50505, 74386, 67196, 67030, 56210, 68275, 67561, 230484, 21976, 15205, 235610, 52864	1494	33	162970	46.2776	4.07914e-16	2.89301e-18	1.92048e-15
KEGG_PATHWAY	mmu04330:Notch signaling pathway	14	0.317604	3.67148e-18	433586, 15182, 208117, 103806, 16449, 18129, 13388, 328572, 13017, 13016, 18223, 207521, 15205, 18519	1494	35	162970	43.6332	1.03169e-15	7.2654e-18	4.85723e-15
KEGG_PATHWAY	mmu00280:Valine, leucine and isoleucine degradation	14	0.317604	1.94755e-17	67041, 66885, 72039, 110446, 268860, 13382, 12035, 110695, 208982, 104776, 12036, 58875, 11992, 13171	1494	39	162970	39.158	5.47263e-15	3.82701e-17	2.57654e-14
KEGG_PATHWAY	mmu04140:Regulation of autophagy	12	0.272232	2.34635e-17	67841, 66795, 73683, 77040, 11793, 100504663, 22241, 74244, 93739, 108079, 56486, 105787	1494	22	162970	59.4998	6.59325e-15	4.57864e-17	3.10414e-14
KEGG_PATHWAY	mmu03022:Basal transcription factors	13	0.294918	2.45449e-17	209361, 66464, 407786, 21374, 66467, 237336, 14886, 24074, 24075, 83602, 319944, 66671, 226182	1494	30	162970	47.2693	6.89712e-15	4.75664e-17	3.2472e-14
KEGG_PATHWAY	mmu00514:Other types of O-glycan biosynthesis	12	0.272232	4.45627e-17	101351, 280645, 140484, 240119, 14348, 108155, 98388, 223827, 20441, 20440, 217734, 14595	1494	23	162970	56.9129	1.25221e-14	8.5768e-17	5.89548e-14
KEGG_PATHWAY	mmu04960:Aldosterone-regulated sodium reabsorption	12	0.272232	8.15214e-17	26413, 18708, 74769, 16367, 11931, 16653, 18750, 20393, 18607, 16337, 18710, 18706	1494	24	162970	54.5415	3.11973e-14	2.22045e-16	1.44329e-13
KEGG_PATHWAY	mmu01200:Carbon metabolism	16	0.362976	1.37589e-16	72141, 19895, 110446, 11676, 13382, 20916, 56421, 235339, 17769, 18597, 66925, 104776, 110639, 78920, 100198, 66646	1494	71	162970	24.5821	3.11973e-14	2.22045e-16	1.44329e-13
KEGG_PATHWAY	mmu05014:Amyotrophic lateral sclerosis (ALS)	13	0.294918	2.26232e-16	12043, 14814, 20511, 271457, 18039, 19353, 12048, 26408, 67819, 26416, 11783, 19055, 19058	1494	35	162970	40.5165	6.23945e-14	4.44089e-16	2.88658e-13
KEGG_PATHWAY	mmu05030:Cocaine addiction	12	0.272232	4.14291e-16	214084, 14677, 18749, 14679, 16476, 14814, 12569, 11909, 12912, 231991, 14683, 17161	1494	27	162970	48.4813	1.24789e-13	7.77156e-16	5.88418e-13
KEGG_PATHWAY	mmu04512:ECM-receptor interaction	12	0.272232	4.14291e-16	14724, 226519, 15366, 16403, 16401, 16423, 104099, 12826, 13138, 16412, 12827, 320910	1494	27	162970	48.4813	1.24789e-13	7.77156e-16	5.88418e-13
KEGG_PATHWAY	mmu05323:Rheumatoid arthritis	12	0.272232	6.76155e-16	108664, 11600, 66290, 16476, 21808, 14281, 12977, 66335, 11974, 13039, 21943, 11964	1494	28	162970	46.7499	1.87184e-13	1.22125e-15	8.77076e-13
KEGG_PATHWAY	mmu04621:NOD-like receptor signaling pathway	12	0.272232	6.76155e-16	22034, 26414, 21929, 26413, 68652, 12675, 26416, 16150, 16151, 66513, 66724, 26420	1494	28	162970	46.7499	1.87184e-13	1.22125e-15	8.77076e-13
KEGG_PATHWAY	mmu04640:Hematopoietic cell lineage	10	0.22686	8.48735e-16	14724, 12982, 17311, 16403, 12479, 16401, 16590, 12977, 22042, 12527	1494	14	162970	77.9164	2.49578e-13	1.66533e-15	1.17684e-12
KEGG_PATHWAY	mmu00512:Mucin type O-Glycan biosynthesis	10	0.22686	8.48735e-16	108150, 212996, 231050, 94192, 218476, 56336, 14426, 20444, 271786, 14423	1494	14	162970	77.9164	2.49578e-13	1.66533e-15	1.17684e-12
KEGG_PATHWAY	mmu00310:Lysine degradation	12	0.272232	1.6889e-15	234135, 107823, 110695, 73251, 110446, 20937, 78920, 192195, 26432, 77683, 18193, 64707	1494	30	162970	43.6332	4.67959e-13	3.10862e-15	2.19824e-12
KEGG_PATHWAY	mmu04340:Hedgehog signaling pathway	10	0.22686	2.10251e-15	56637, 18749, 70425, 214897, 93687, 103583, 14451, 319757, 12234, 24069	1494	15	162970	72.722	5.92748e-13	3.88578e-15	2.78666e-12
KEGG_PATHWAY	mmu03008:Ribosome biogenesis in eukaryotes	14	0.317604	3.1179e-15	67134, 269470, 19384, 97112, 68272, 105372, 24127, 208366, 12995, 237082, 72515, 245474, 20826, 237107	1494	55	162970	27.7666	8.73523e-13	5.66214e-15	4.10783e-12
KEGG_PATHWAY	mmu01212:Fatty acid metabolism	11	0.249546	4.34184e-13	66885, 76267, 110446, 14081, 54326, 20249, 20250, 11430, 170439, 216739, 14104	1494	34	162970	35.2916	1.22013e-10	7.82152e-13	5.7444e-10
KEGG_PATHWAY	mmu05416:Viral myocarditis	10	0.22686	7.94844e-13	19353, 13052, 230861, 11465, 24051, 12443, 14360, 13138, 11352, 13405	1494	25	162970	43.6332	2.23341e-10	1.42253e-12	1.0515e-09
KEGG_PATHWAY	mmu04913:Ovarian steroidogenesis	9	0.204174	1.10038e-12	432530, 15490, 18749, 16001, 16337, 16835, 11512, 13078, 14683	1494	17	162970	57.7498	3.09196e-10	1.95699e-12	1.45571e-09
KEGG_PATHWAY	mmu00190:Oxidative phosphorylation	13	0.294918	1.52043e-12	66377, 66290, 66335, 72900, 11951, 11950, 108664, 66925, 67003, 11949, 11974, 68198, 11964	1494	68	162970	20.8541	4.27247e-10	2.68707e-12	2.0115e-09
KEGG_PATHWAY	mmu03420:Nucleotide excision repair	10	0.22686	1.03028e-11	59001, 66979, 319955, 19359, 50505, 66467, 67967, 69263, 68275, 66671	1494	32	162970	34.0884	2.89508e-09	1.80942e-11	1.36302e-08
KEGG_PATHWAY	mmu04612:Antigen processing and presentation	10	0.22686	1.40505e-11	12330, 15511, 18044, 15512, 18045, 21356, 12912, 13039, 15525, 19727	1494	33	162970	33.0555	3.9482e-09	2.45229e-11	1.85883e-08
KEGG_PATHWAY	mmu00520:Amino sugar and nucleotide sugar metabolism	10	0.22686	2.5304e-11	14583, 22235, 67980, 14584, 54342, 109785, 72017, 216558, 67883, 331026	1494	35	162970	31.1666	7.11042e-09	4.38914e-11	3.34762e-08
KEGG_PATHWAY	mmu05033:Nicotine addiction	8	0.181488	3.22353e-11	14394, 72961, 14396, 12287, 12286, 14814, 14402, 110886	1494	15	162970	58.1776	9.05813e-09	5.55713e-11	4.26461e-08
KEGG_PATHWAY	mmu05020:Prion diseases	8	0.181488	3.22353e-11	26413, 226519, 18749, 26395, 14828, 14360, 17967, 19122	1494	15	162970	58.1776	9.05813e-09	5.55713e-11	4.26461e-08
KEGG_PATHWAY	mmu04976:Bile secretion	9	0.204174	4.58765e-11	432530, 11931, 18749, 16835, 54403, 11512, 320024, 20544, 14683	1494	25	162970	39.2699	1.28913e-08	7.86055e-11	6.06929e-08
KEGG_PATHWAY	mmu05217:Basal cell carcinoma	9	0.204174	9.26509e-11	14368, 22418, 14369, 56637, 12006, 319757, 22422, 11789, 24069	1494	27	162970	36.361	2.60349e-08	1.57787e-10	1.22574e-07
KEGG_PATHWAY	mmu05216:Thyroid cancer	8	0.181488	1.55637e-10	26413, 16653, 19713, 26395, 12443, 76551, 18176, 109880	1494	18	162970	48.4813	4.3734e-08	2.63458e-10	2.05902e-07
KEGG_PATHWAY	mmu03410:Base excision repair	8	0.181488	2.44461e-10	59001, 66979, 15289, 77622, 67967, 71726, 382913, 21665	1494	19	162970	45.9297	6.86936e-08	4.11339e-10	3.23413e-07
KEGG_PATHWAY	mmu05322:Systemic lupus erythematosus	10	0.22686	2.9255e-10	26914, 15081, 51788, 20641, 15078, 319179, 109711, 20823, 319189, 319164	1494	45	162970	24.2407	8.22064e-08	4.89324e-10	3.87032e-07
KEGG_PATHWAY	mmu04260:Cardiac muscle contraction	9	0.204174	3.18705e-10	56808, 11931, 12296, 12295, 12300, 22003, 67003, 326618, 20544	1494	31	162970	31.6693	8.9556e-08	5.29917e-10	4.21635e-07
KEGG_PATHWAY	mmu01230:Biosynthesis of amino acids	10	0.22686	5.40202e-10	108645, 56421, 12035, 110695, 19895, 12036, 110639, 232087, 11676, 66646	1494	48	162970	22.7256	1.51797e-07	8.92922e-10	7.14667e-07
KEGG_PATHWAY	mmu00250:Alanine, aspartate and glutamate metabolism	8	0.181488	5.55189e-10	14583, 14660, 14584, 108653, 268860, 269642, 11566, 194237	1494	21	162970	41.5554	1.56008e-07	9.12328e-10	7.34494e-07
KEGG_PATHWAY	mmu04740:Olfactory transduction	7	0.158802	9.50698e-10	12323, 216869, 12322, 12325, 12314, 18749, 108058	1494	13	162970	58.737	2.67146e-07	1.55318e-09	1.25774e-06
KEGG_PATHWAY	mmu00270:Cysteine and methionine metabolism	8	0.181488	2.2229e-09	12583, 20603, 108645, 232087, 13435, 229709, 74340, 11702	1494	25	162970	34.9066	6.24636e-07	3.61061e-09	2.94082e-06
KEGG_PATHWAY	mmu00534:Glycosaminoglycan biosynthesis - heparan sulfate / heparin	7	0.158802	2.72972e-09	23908, 54710, 50786, 54616, 319415, 14042, 15478	1494	15	162970	50.9054	7.6705e-07	4.40833e-09	3.61131e-06
KEGG_PATHWAY	mmu04623:Cytosolic DNA-sensing pathway	8	0.181488	3.01765e-09	12675, 70408, 16150, 16151, 218832, 67486, 67065, 67005	1494	26	162970	33.564	8.4796e-07	4.84549e-09	3.99224e-06
KEGG_PATHWAY	mmu05134:Legionellosis	8	0.181488	4.0414e-09	56422, 76308, 15511, 66397, 11783, 15512, 11840, 12176	1494	27	162970	32.3209	1.13563e-06	6.45246e-09	5.34662e-06
KEGG_PATHWAY	mmu00565:Ether lipid metabolism	7	0.158802	4.33344e-09	18782, 99712, 212862, 28042, 18472, 18475, 22239	1494	16	162970	47.7238	1.21769e-06	6.87963e-09	5.73297e-06
KEGG_PATHWAY	mmu05321:Inflammatory bowel disease (IBD)	7	0.158802	6.64483e-09	19883, 17127, 20846, 16476, 17132, 21808, 17126	1494	17	162970	44.9165	1.8672e-06	1.04899e-08	8.79086e-06
KEGG_PATHWAY	mmu00770:Pantothenate and CoA biosynthesis	6	0.136116	7.83397e-09	12035, 74450, 12036, 211347, 67618, 99586	1494	9	162970	72.722	2.20134e-06	1.2298e-08	1.0364e-05
KEGG_PATHWAY	mmu00970:Aminoacyl-tRNA biosynthesis	8	0.181488	1.85321e-08	244141, 70120, 212679, 214580, 70560, 71807, 381314, 105148	1494	33	162970	26.4444	5.20751e-06	2.89307e-08	2.45173e-05
KEGG_PATHWAY	mmu00561:Glycerolipid metabolism	8	0.181488	1.85321e-08	64898, 28169, 66853, 110695, 11605, 52123, 225010, 56077	1494	33	162970	26.4444	5.20751e-06	2.89307e-08	2.45173e-05
KEGG_PATHWAY	mmu00533:Glycosaminoglycan biosynthesis - keratan sulfate	6	0.136116	2.82895e-08	54371, 56375, 20444, 20441, 53618, 14595	1494	11	162970	59.4998	7.94932e-06	4.3919e-08	3.74259e-05
KEGG_PATHWAY	mmu04974:Protein digestion and absorption	7	0.158802	3.85215e-08	11931, 12822, 67760, 12826, 20510, 110891, 12827	1494	22	162970	34.7082	1.08245e-05	5.94756e-08	5.09625e-05
KEGG_PATHWAY	mmu00563:Glycosylphosphatidylinositol(GPI)-anchor biosynthesis	7	0.158802	5.17108e-08	70325, 230801, 27392, 329777, 239827, 241062, 67556	1494	23	162970	33.1992	1.45306e-05	7.94029e-08	6.84114e-05
KEGG_PATHWAY	mmu03060:Protein export	7	0.158802	6.841e-08	67398, 76687, 66624, 69276, 14828, 56529, 140740	1494	24	162970	31.8159	1.9223e-05	1.04474e-07	9.05038e-05
KEGG_PATHWAY	mmu01040:Biosynthesis of unsaturated fatty acids	6	0.136116	1.19815e-07	76267, 54326, 20249, 20250, 11430, 170439	1494	14	162970	46.7499	3.36674e-05	1.81989e-07	0.000158511
KEGG_PATHWAY	mmu00532:Glycosaminoglycan biosynthesis - chondroitin sulfate / dermatan sulfate	6	0.136116	1.19815e-07	77590, 212898, 269941, 100910, 78752, 58250	1494	14	162970	46.7499	3.36674e-05	1.81989e-07	0.000158511
KEGG_PATHWAY	mmu03320:PPAR signaling pathway	7	0.158802	1.46959e-07	22190, 14081, 18607, 20249, 20250, 11430, 216739	1494	27	162970	28.2808	4.12945e-05	2.22018e-07	0.000194421
KEGG_PATHWAY	mmu00030:Pentose phosphate pathway	6	0.136116	3.61965e-07	56421, 19895, 110639, 100198, 11676, 66646	1494	17	162970	38.4999	0.000101707	5.43916e-07	0.000478866
KEGG_PATHWAY	mmu00900:Terpenoid backbone biosynthesis	6	0.136116	3.61965e-07	67422, 110446, 14272, 14593, 52014, 57295	1494	17	162970	38.4999	0.000101707	5.43916e-07	0.000478866
KEGG_PATHWAY	mmu00603:Glycosphingolipid biosynthesis - globo series	5	0.11343	4.76911e-07	20449, 11605, 14348, 20444, 26879	1494	8	162970	68.1769	0.000134003	7.12829e-07	0.000630933
KEGG_PATHWAY	mmu04973:Carbohydrate digestion and absorption	6	0.136116	4.97379e-07	18708, 74769, 11931, 18710, 23797, 18706	1494	18	162970	36.361	0.000139754	7.39489e-07	0.000658012
KEGG_PATHWAY	mmu00010:Glycolysis / Gluconeogenesis	7	0.158802	6.32124e-07	56421, 110695, 235339, 72141, 18597, 11676, 13382	1494	34	162970	22.4583	0.000177611	9.34878e-07	0.000836274
KEGG_PATHWAY	mmu00020:Citrate cycle (TCA cycle)	6	0.136116	1.48285e-06	235339, 18597, 66925, 78920, 13382, 20916	1494	22	162970	29.7499	0.000416595	2.18158e-06	0.00196174
KEGG_PATHWAY	mmu00983:Drug metabolism - other enzymes	5	0.11343	4.69617e-06	22247, 22017, 229363, 99586, 23917	1494	13	162970	41.955	0.00131876	6.87303e-06	0.00621268
KEGG_PATHWAY	mmu00071:Fatty acid degradation	6	0.136116	6.34036e-06	66885, 110695, 110446, 14081, 11430, 216739	1494	29	162970	22.5689	0.00178006	9.23129e-06	0.00838774
KEGG_PATHWAY	mmu00670:One carbon pool by folate	5	0.11343	6.52671e-06	17768, 13361, 17769, 108156, 22171	1494	14	162970	38.9582	0.00183233	9.45362e-06	0.00863425
KEGG_PATHWAY	mmu04966:Collecting duct acid secretion	5	0.11343	8.8352e-06	20499, 66290, 66335, 11974, 11964	1494	15	162970	36.361	0.00247962	1.27317e-05	0.011688
KEGG_PATHWAY	mmu00650:Butanoate metabolism	5	0.11343	8.8352e-06	67041, 217666, 110446, 208982, 268860	1494	15	162970	36.361	0.00247962	1.27317e-05	0.011688
KEGG_PATHWAY	mmu00410:beta-Alanine metabolism	5	0.11343	1.51814e-05	20603, 110695, 104776, 268860, 99586	1494	17	162970	32.0832	0.00425691	2.1765e-05	0.0200825
KEGG_PATHWAY	mmu00640:Propanoate metabolism	5	0.11343	2.43653e-05	110446, 104776, 268860, 52665, 20916	1494	19	162970	28.7061	0.00682335	3.47544e-05	0.0322296
KEGG_PATHWAY	mmu03010:Ribosome	7	0.158802	3.32767e-05	66223, 20005, 77721, 19934, 64659, 66419, 27397	1494	66	162970	11.5694	0.00930731	4.72256e-05	0.0440148
KEGG_PATHWAY	mmu02010:ABC transporters	5	0.11343	3.70775e-05	27416, 56199, 11666, 11305, 11307	1494	21	162970	25.9721	0.0103649	5.23552e-05	0.049041
KEGG_PATHWAY	mmu00790:Folate biosynthesis	4	0.0907441	4.15194e-05	11647, 13361, 14528, 14590	1494	8	162970	54.5415	0.0115994	5.83343e-05	0.0549147
KEGG_PATHWAY	mmu03020:RNA polymerase	5	0.11343	5.40625e-05	70408, 218832, 67486, 67065, 67005	1494	23	162970	23.7137	0.0150772	7.55791e-05	0.0714991
KEGG_PATHWAY	mmu05143:African trypanosomiasis	4	0.0907441	6.18531e-05	18750, 18798, 14682, 14063	1494	9	162970	48.4813	0.0172311	8.60421e-05	0.0817984
KEGG_PATHWAY	mmu00620:Pyruvate metabolism	5	0.11343	6.44036e-05	110695, 235339, 110446, 18597, 13382	1494	24	162970	22.7256	0.0179352	8.91487e-05	0.08517
KEGG_PATHWAY	mmu03050:Proteasome	5	0.11343	8.92996e-05	21762, 23997, 19167, 228769, 19170	1494	26	162970	20.9775	0.0247821	0.000123004	0.118076
KEGG_PATHWAY	mmu00330:Arginine and proline metabolism	5	0.11343	8.92996e-05	20603, 110695, 18242, 17161, 11702	1494	26	162970	20.9775	0.0247821	0.000123004	0.118076
KEGG_PATHWAY	mmu00480:Glutathione metabolism	5	0.11343	0.000104069	382985, 110175, 20603, 14782, 14630	1494	27	162970	20.2006	0.0288214	0.000142648	0.137592
KEGG_PATHWAY	mmu00604:Glycosphingolipid biosynthesis - ganglio series	4	0.0907441	0.000119841	11416, 20449, 20444, 14421	1494	11	162970	39.6665	0.0331167	0.000163469	0.15843
KEGG_PATHWAY	mmu03030:DNA replication	5	0.11343	0.000120532	59001, 66979, 67967, 69263, 68275	1494	28	162970	19.4791	0.0333044	0.000163618	0.159342
KEGG_PATHWAY	mmu00100:Steroid biosynthesis	4	0.0907441	0.000158697	73166, 15490, 20652, 235293	1494	12	162970	36.361	0.0436175	0.000214387	0.209747
KEGG_PATHWAY	mmu04978:Mineral absorption	4	0.0907441	0.000258998	22782, 11931, 18174, 74051	1494	14	162970	31.1666	0.070202	0.000348207	0.342103
KEGG_PATHWAY	mmu03430:Mismatch repair	4	0.0907441	0.000258998	17688, 67967, 69263, 68275	1494	14	162970	31.1666	0.070202	0.000348207	0.342103
KEGG_PATHWAY	mmu00040:Pentose and glucuronate interconversions	4	0.0907441	0.000321539	71755, 22235, 216558, 66646	1494	15	162970	29.0888	0.0864041	0.000430226	0.424549
KEGG_PATHWAY	mmu00052:Galactose metabolism	4	0.0907441	0.000564938	56421, 11605, 216558, 14595	1494	18	162970	24.2407	0.146827	0.000752288	0.744816
KEGG_PATHWAY	mmu00380:Tryptophan metabolism	4	0.0907441	0.000564938	110695, 110446, 13078, 17161	1494	18	162970	24.2407	0.146827	0.000752288	0.744816
KEGG_PATHWAY	mmu03440:Homologous recombination	4	0.0907441	0.000564938	114714, 21976, 67967, 68275	1494	18	162970	24.2407	0.146827	0.000752288	0.744816
KEGG_PATHWAY	mmu00051:Fructose and mannose metabolism	4	0.0907441	0.000666296	56421, 11676, 331026, 270198	1494	19	162970	22.9648	0.170798	0.000883061	0.877902
KEGG_PATHWAY	mmu04950:Maturity onset diabetes of the young	3	0.0680581	0.0012277	15285, 15379, 15205	1494	6	162970	54.5415	0.291918	0.00161932	1.61206
KEGG_PATHWAY	mmu00072:Synthesis and degradation of ketone bodies	3	0.0680581	0.00170832	67041, 110446, 208982	1494	7	162970	46.7499	0.381495	0.00224257	2.23659
KEGG_PATHWAY	mmu05144:Malaria	3	0.0680581	0.00170832	15529, 21808, 17295	1494	7	162970	46.7499	0.381495	0.00224257	2.23659
KEGG_PATHWAY	mmu00830:Retinol metabolism	3	0.0680581	0.00226393	98711, 19378, 232174	1494	8	162970	40.9061	0.471062	0.00295787	2.95398
KEGG_PATHWAY	mmu04742:Taste transduction	3	0.0680581	0.00226393	18749, 12286, 11512	1494	8	162970	40.9061	0.471062	0.00295787	2.95398
KEGG_PATHWAY	mmu00061:Fatty acid biosynthesis	3	0.0680581	0.00226393	14081, 216739, 14104	1494	8	162970	40.9061	0.471062	0.00295787	2.95398
KEGG_PATHWAY	mmu00450:Selenocompound metabolism	3	0.0680581	0.00289309	109079, 212679, 214580	1494	9	162970	36.361	0.556978	0.00376206	3.76047
KEGG_PATHWAY	mmu04672:Intestinal immune network for IgA production	3	0.0680581	0.00289309	12767, 16401, 20300	1494	9	162970	36.361	0.556978	0.00376206	3.76047
KEGG_PATHWAY	mmu04964:Proximal tubule bicarbonate reclamation	3	0.0680581	0.00289309	14660, 11931, 54403	1494	9	162970	36.361	0.556978	0.00376206	3.76047
KEGG_PATHWAY	mmu05340:Primary immunodeficiency	3	0.0680581	0.00289309	16151, 227525, 19727	1494	9	162970	36.361	0.556978	0.00376206	3.76047
KEGG_PATHWAY	mmu00760:Nicotinate and nicotinamide metabolism	3	0.0680581	0.00359442	103850, 67993, 59027	1494	10	162970	32.7249	0.636455	0.00465206	4.65217
KEGG_PATHWAY	mmu00500:Starch and sucrose metabolism	3	0.0680581	0.0061178	14936, 216558, 77559	1494	13	162970	25.173	0.821717	0.00787881	7.79768
KEGG_PATHWAY	mmu00062:Fatty acid elongation	3	0.0680581	0.0092424	54326, 170439, 83603	1494	16	162970	20.4531	0.926406	0.0118434	11.5597
KEGG_PATHWAY	mmu00260:Glycine, serine and threonine metabolism	3	0.0680581	0.0116423	110695, 13382, 17161	1494	18	162970	18.1805	0.962772	0.0148464	14.3523
KEGG_PATHWAY	mmu00290:Valine, leucine and isoleucine biosynthesis	2	0.0453721	0.0272327	12035, 12036	1494	3	162970	72.722	0.999573	0.0344974	30.5995
KEGG_PATHWAY	mmu00130:Ubiquinone and other terpenoid-quinone biosynthesis	2	0.0453721	0.0361446	69568, 217707	1494	4	162970	54.5415	0.999968	0.0455289	38.5555
KEGG_PATHWAY	mmu00430:Taurine and hypotaurine metabolism	2	0.0453721	0.0361446	12583, 211488	1494	4	162970	54.5415	0.999968	0.0455289	38.5555
KEGG_PATHWAY	mmu00592:alpha-Linolenic acid metabolism	2	0.0453721	0.0449749	18782, 11430	1494	5	162970	43.6332	0.999998	0.0563372	45.5995
KEGG_PATHWAY	mmu04614:Renin-angiotensin system	2	0.0453721	0.0537243	240028, 75805	1494	6	162970	36.361	1	0.0669283	51.836
KEGG_PATHWAY	mmu04977:Vitamin digestion and absorption	2	0.0453721	0.0623937	68421, 116914	1494	7	162970	31.1666	1	0.077308	57.3576
KEGG_PATHWAY	mmu00340:Histidine metabolism	2	0.0453721	0.0623937	110695, 17161	1494	7	162970	31.1666	1	0.077308	57.3576
KEGG_PATHWAY	mmu00053:Ascorbate and aldarate metabolism	2	0.0453721	0.0623937	22235, 110695	1494	7	162970	31.1666	1	0.077308	57.3576
KEGG_PATHWAY	mmu00920:Sulfur metabolism	2	0.0453721	0.0623937	242291, 23827	1494	7	162970	31.1666	1	0.077308	57.3576
KEGG_PATHWAY	mmu04610:Complement and coagulation cascades	2	0.0453721	0.079495	14066, 18793	1494	9	162970	24.2407	1	0.0978651	66.5744
KEGG_PATHWAY	mmu00140:Steroid hormone biosynthesis	2	0.0453721	0.079495	15490, 13078	1494	9	162970	24.2407	1	0.0978651	66.5744
KEGG_PATHWAY	mmu00531:Glycosaminoglycan degradation	2	0.0453721	0.0879283	50917, 15931	1494	10	162970	21.8166	1	0.10768	70.4064
KEGG_PATHWAY	mmu00980:Metabolism of xenobiotics by cytochrome P450	2	0.0453721	0.0962845	71755, 13078	1494	11	162970	19.8333	1	0.117304	73.7991
