# Supplementary material for: A Regulatory Circuitry Between Gria2, miR-409, and miR-495 Is Affected by ALS FUS Mutation in ESC-Derived Motor Neurons
Source: Mol Neurobiol. 2018 Feb 12;55(10):7635–51. doi: 10.1007/s12035-018-0884-4 (PMC6132778; doi:10.1007/s12035-018-0884-4)
Supplement: Supplementary file 7 — (XLSX 41 kb) [file 12035_2018_884_MOESM7_ESM.xlsx]

## Sheet: Sheet0
Molecular Neurobiology A regulatory circuitry between Gria2, miR-409 and miR-495 is affected by ALS FUS mutation in ESC-derived motor neurons Davide Capauto (1,2), Alessio Colantoni (2), Lei Lu (3), Tiziana Santini (1), Giovanna Peruzzi (1), Silvia Biscarini (1,2), Mariangela Morlando (2), Neil A. Shneider (3), Elisa Caffarelli (4), Pietro Laneve (1,*), Irene Bozzoni (1,2,4,5,*). 1 Center for Lif…

## Sheet: Sheet1
Small RNA-Seq reads preprocessing and mapping statistics
	Raw reads	Reads after preprocessing	Reads mapped to isoMiRS	Reads mapping to template miRNAs
FUSWT1	19418130	15430225	9239312	8776929
FUSWT2	16640795	13606269	8938927	8527367
FUSKO1	16008948	12451607	7338408	6947395
FUSKO2	22884897	19427685	12915826	12415006
FUSHOMO1	17404492	14157874	9079301	8594190
FUSHOMO2	17209440	13958187	8803063	8370257
