# Supplementary material for: A Regulatory Circuitry Between Gria2, miR-409, and miR-495 Is Affected by ALS FUS Mutation in ESC-Derived Motor Neurons
Source: Mol Neurobiol. 2018 Feb 12;55(10):7635–51. doi: 10.1007/s12035-018-0884-4 (PMC6132778; doi:10.1007/s12035-018-0884-4)
Supplement: Supplementary file 8 — (XLSX 19 kb) [file 12035_2018_884_MOESM8_ESM.xlsx]

## Sheet: Sheet0
Molecular Neurobiology A regulatory circuitry between Gria2, miR-409 and miR-495 is affected by ALS FUS mutation in ESC-derived motor neurons Davide Capauto (1,2), Alessio Colantoni (2), Lei Lu (3), Tiziana Santini (1), Giovanna Peruzzi (1), Silvia Biscarini (1,2), Mariangela Morlando (2), Neil A. Shneider (3), Elisa Caffarelli (4), Pietro Laneve (1,*), Irene Bozzoni (1,2,4,5,*). 1 Center for Lif…

## Sheet: Sheet1
Downregulated microRNAs in FUS HOMO MNs compared to FUS WT
	Normalized read counts
miRNA_name	WT-1	WT-2	MUT-HOMO-1	MUT-HOMO-2
mmu-miR-219a-2-3p	5276	6830.5	4868.5	4048
mmu-miR-17-5p	14975.5	10064.5	8498	8907.5
mmu-miR-3085-3p	864	809	595.5	591.5
mmu-miR-301b-3p	3990	5060	3587.5	3014.5
mmu-miR-9-3p	422.5	346.5	251.5	302
mmu-miR-219b-5p	3509	3966.5	2693	2452
mmu-miR-486b-3p	12928.5	10924	7324	7806.5
mmu-miR-151-3p	44272.5	39464	33595	30021
mmu-miR-17-3p	926	696	567	595.5
mmu-miR-1964-3p	165	161	77	65
mmu-miR-19b-3p	3779	2693	2638	2038
mmu-let-7a-5p	3231	4248.5	2305.5	2693
mmu-miR-194-5p	542	406	332.5	311
mmu-miR-320-3p	2981	2305.5	1894.5	1894.5
mmu-miR-106b-5p	3045.5	2894.5	2318	2073
mmu-miR-9-5p	80875	77205	56876.5	62080
mmu-let-7c-5p	3966.5	4505	2359	3215
mmu-miR-598-3p	3351	1713	2015.5	1318.5
mmu-miR-425-3p	59.5	77	44.5	37
mmu-miR-486a-5p	7203	6878.5	4576	4576
mmu-miR-18a-5p	2073	1626.5	1292.5	1265.5
mmu-miR-20a-5p	7965.5	6035.5	4248.5	4784
mmu-miR-16-5p	77205	58374.5	52826.5	51117.5
mmu-miR-93-5p	21123	21803	17999.5	14149
mmu-miR-598-5p	92	62.5	35	49.5

## Sheet: Sheet2
Upregulated microRNAs in FUS HOMO MNs compared to FUS WT
	Normalized read counts				Within DLK1-DIO3
miRNA_name	WT-1	WT-2	MUT-HOMO-1	MUT-HOMO-2
mmu-miR-3061-3p	132	132	254	244.5	NO
mmu-miR-341-3p	2485.5	2571	3779	3966.5	YES
mmu-miR-485-3p	189	230	396.5	293	YES
mmu-miR-183-5p	1815	2485.5	4685.5	7128	NO
mmu-miR-182-5p	16237.5	17999.5	30021	36713	NO
mmu-miR-411-5p	28021	25168	36713	39464	YES
mmu-miR-770-3p	147	105.5	204.5	186	YES
mmu-miR-323-3p	3388.5	2981	3990	4402.5	YES
mmu-miR-376b-3p	2196	1743	2894.5	3509	YES
mmu-miR-541-5p	56876.5	80875	107930	107930	YES
mmu-miR-540-3p	4248.5	4784	6721.5	7589.5	YES
mmu-miR-382-5p	809	720	1153.5	1225	YES
mmu-miR-136-3p	487	269.5	641.5	712	YES
mmu-miR-370-3p	5060	6494	8907.5	9129.5	YES
mmu-miR-300-3p	8498	8907.5	14834.5	15873	YES
mmu-miR-376a-3p	313.5	204.5	364	385	YES
mmu-miR-369-3p	1217	914	1815	2155.5	YES
mmu-miR-96-5p	79	63.5	159	199.5	NO
mmu-miR-673-3p	1203	1424.5	1713	1933	YES
mmu-miR-127-5p	402	445	757	696	YES
mmu-miR-409-3p	14149	16237.5	22682	26122	YES
mmu-miR-431-3p	567	670	1064	1028.5	YES
mmu-miR-495-3p	585	827.5	1203	1018.5	YES
mmu-miR-375-3p	58	66.5	108.5	106	NO
mmu-miR-679-5p	12.5	10	17.5	29	YES
mmu-miR-487b-3p	1629	1313.5	2383.5	2727.5	YES
mmu-miR-434-3p	36713	36713	62080	66526.5	YES
mmu-miR-409-5p	3587.5	3231	4984.5	6035.5	YES
mmu-miR-134-3p	57	57.5	118.5	116.5	YES
mmu-miR-541-3p	44	31.5	52	80.5	YES
mmu-miR-323-5p	30.5	33	53	55	YES
mmu-miR-543-3p	1225	1434	1933	2638	YES
mmu-miR-410-5p	108.5	147	157.5	392.5	YES
mmu-miR-3061-5p	18.5	26	63	46.5	NO
mmu-miR-485-5p	732.5	714.5	1006.5	1382.5	YES
mmu-miR-369-5p	2571	2383.5	3674.5	4178	YES
mmu-miR-335-3p	6035.5	4048	7203	6721.5	NO
mmu-miR-668-3p	529	413	696	809	YES
mmu-miR-431-5p	4576	4868.5	6494	6494	YES
mmu-miR-666-5p	2894.5	2755.5	4048	4505	YES
mmu-miR-337-5p	1049.5	959.5	1370	1595	YES
mmu-miR-136-5p	50	24.5	86	56	YES
mmu-miR-142a-5p	3.5	7.5	17.5	12	NO
mmu-miR-381-3p	14834.5	14975.5	20695.5	20002.5	YES
mmu-miR-3071-3p	206	124	277	251.5	NO
mmu-miR-434-5p	11529.5	7806.5	16237.5	17999.5	YES
mmu-miR-380-3p	2257.5	2318	3351	3388.5	YES
mmu-miR-770-5p	110.5	103	182	147	YES
mmu-miR-1193-3p	754	635	914	1170	YES
mmu-miR-495-5p	10	11	17.5	32	YES
mmu-miR-134-5p	2092	2359	2981	3674.5	YES
mmu-miR-410-3p	49339	56876.5	77205	80875	YES

## Sheet: Sheet3
Downregulated microRNAs in FUS KO MNs compared to FUS WT
	Normalized read counts
miRNA_name	WT-1	WT-2	KO-1	KO-2
mmu-miR-219a-2-3p	5276	6830.5	3779	3966.5
mmu-miR-17-5p	14975.5	10064.5	8132.5	7324
mmu-miR-3085-3p	864	809	591.5	548.5
mmu-miR-301b-3p	3990	5060	2894.5	3215
mmu-miR-9-3p	422.5	346.5	244.5	302.5
mmu-miR-219b-5p	3509	3966.5	2257.5	2452
mmu-miR-151-3p	44272.5	39464	33595	33595
mmu-miR-17-3p	926	696	585	572
mmu-miR-425-5p	1075	1153.5	714.5	781
mmu-miR-19b-3p	3779	2693	2383.5	2359
mmu-let-7a-5p	3231	4248.5	2693	2727.5
mmu-miR-194-5p	542	406	206	278
mmu-miR-320-3p	2981	2305.5	1743	1370
mmu-miR-106b-5p	3045.5	2894.5	2155.5	2038
mmu-miR-9-5p	80875	77205	51117.5	66526.5
mmu-miR-3103-3p	13	10	2.5	4
mmu-miR-598-3p	3351	1713	1499	1424.5
mmu-miR-192-5p	9129.5	8132.5	3966.5	4685.5
mmu-miR-425-3p	59.5	77	41.5	41.5
mmu-miR-191-5p	107930	107930	77205	77205
mmu-miR-18a-5p	2073	1626.5	1265.5	1265.5
mmu-miR-20a-5p	7965.5	6035.5	4505	4402.5
mmu-miR-16-5p	77205	58374.5	52826.5	44272.5
mmu-miR-93-5p	21123	21803	15873	14834.5
mmu-miR-598-5p	92	62.5	38	52

## Sheet: Sheet4
Upregulated microRNAs in FUS KO MNs compared to FUS WT
	Normalized read counts				Within DLK1-DIO3
miRNA_name	WT-1	WT-2	KO-1	KO-2
mmu-miR-3061-3p	132	132	220.5	220.5	NO
mmu-miR-341-3p	2485.5	2571	3014.5	3509	YES
mmu-miR-183-5p	1815	2485.5	4048	2638	NO
mmu-miR-182-5p	16237.5	17999.5	30021	25168	NO
mmu-miR-411-5p	28021	25168	39464	39464	YES
mmu-miR-770-3p	147	105.5	255.5	272	YES
mmu-miR-540-5p	10	10	24.5	31	YES
mmu-miR-323-3p	3388.5	2981	4248.5	3990	YES
mmu-miR-379-5p	433	392.5	595.5	696	YES
mmu-miR-376b-3p	2196	1743	2727.5	2755.5	YES
mmu-miR-541-5p	56876.5	80875	107930	107930	YES
mmu-miR-540-3p	4248.5	4784	5276	6878.5	YES
mmu-miR-382-5p	809	720	1049.5	1313.5	YES
mmu-miR-136-3p	487	269.5	720	754	YES
mmu-miR-370-3p	5060	6494	7806.5	7965.5	YES
mmu-miR-300-3p	8498	8907.5	14975.5	18598	YES
mmu-miR-376a-3p	313.5	204.5	396.5	413	YES
mmu-miR-369-3p	1217	914	1713	1933	YES
mmu-miR-96-5p	79	63.5	137.5	104.5	NO
mmu-miR-666-3p	819.5	781	1328.5	1328.5	YES
mmu-miR-673-3p	1203	1424.5	1583.5	2155.5	YES
mmu-miR-127-5p	402	445	670	757	YES
mmu-miR-409-3p	14149	16237.5	20002.5	22682	YES
mmu-miR-431-3p	567	670	819.5	1037	YES
mmu-miR-495-3p	585	827.5	1006.5	946	YES
mmu-miR-375-3p	58	66.5	116.5	86	NO
mmu-miR-679-5p	12.5	10	21	22	YES
mmu-miR-376b-5p	73.5	46.5	108.5	117	YES
mmu-miR-487b-3p	1629	1313.5	2224	2305.5	YES
mmu-miR-434-3p	36713	36713	58374.5	62080	YES
mmu-miR-409-5p	3587.5	3231	4685.5	5276	YES
mmu-miR-134-3p	57	57.5	90	110.5	YES
mmu-miR-541-3p	44	31.5	57	83	YES
mmu-miR-323-5p	30.5	33	60	69.5	YES
mmu-miR-543-3p	1225	1434	2129.5	2129.5	YES
mmu-miR-3061-5p	18.5	26	40	63.5	NO
mmu-miR-485-5p	732.5	714.5	1203	1434	YES
mmu-miR-667-3p	2224	1933	3351	2894.5	YES
mmu-miR-369-5p	2571	2383.5	3935	4224	YES
mmu-miR-335-3p	6035.5	4048	6721.5	7203	NO
mmu-miR-668-3p	529	413	635	832	YES
mmu-miR-3072-3p	96	110.5	194	157.5	NO
mmu-miR-431-5p	4576	4868.5	6878.5	7589.5	YES
mmu-miR-6769b-3p	7	9.5	19	21.5	NO
mmu-miR-666-5p	2894.5	2755.5	4576	5810	YES
mmu-miR-337-5p	1049.5	959.5	1424.5	1499	YES
mmu-miR-136-5p	50	24.5	80.5	65	YES
mmu-miR-142a-5p	3.5	7.5	14	14.5	NO
mmu-miR-381-3p	14834.5	14975.5	17006.5	20002.5	YES
mmu-miR-3071-3p	206	124	302	261	NO
mmu-miR-434-5p	11529.5	7806.5	14834.5	16237.5	YES
mmu-miR-770-5p	110.5	103	191	127.5	YES
mmu-miR-1193-3p	754	635	892.5	990.5	YES
mmu-miR-495-5p	10	11	23	25.5	YES
mmu-miR-134-5p	2092	2359	2755.5	4048	YES
mmu-miR-433-5p	301	228.5	413	422.5	YES
mmu-miR-410-3p	49339	56876.5	80875	80875	YES
