# Supplementary material for: A Regulatory Circuitry Between Gria2, miR-409, and miR-495 Is Affected by ALS FUS Mutation in ESC-Derived Motor Neurons
Source: Mol Neurobiol. 2018 Feb 12;55(10):7635–51. doi: 10.1007/s12035-018-0884-4 (PMC6132778; doi:10.1007/s12035-018-0884-4)
Supplement: Supplementary file 9 — (XLSX 35 kb) [file 12035_2018_884_MOESM9_ESM.xlsx]

## Sheet: Sheet0
Molecular Neurobiology A regulatory circuitry between Gria2, miR-409 and miR-495 is affected by ALS FUS mutation in ESC-derived motor neurons Davide Capauto (1,2), Alessio Colantoni (2), Lei Lu (3), Tiziana Santini (1), Giovanna Peruzzi (1), Silvia Biscarini (1,2), Mariangela Morlando (2), Neil A. Shneider (3), Elisa Caffarelli (4), Pietro Laneve (1,*), Irene Bozzoni (1,2,4,5,*). 1 Center for Lif…

## Sheet: Sheet1
mRNA predicted targets in FUS HOMO and putative targeting microRNAs
Target Gene	Target Transcript	Transcript log2FC	Targeting miRNAs (Num Sites|log2FC)
Fubp1	ENSMUST00000166984	-0.872396	mmu-miR-668-3p (3|0.674970468153),mmu-miR-543-3p (13|0.781877454053),mmu-miR-323-3p (5|0.397720664075),mmu-miR-335-3p (9|0.464115758061),mmu-miR-300-3p (7|0.819063022513),mmu-miR-495-3p (14|0.654172219177),mmu-miR-369-3p (7|0.89681242097),mmu-miR-410-3p (4|0.573682567892),mmu-miR-381-3p (9|0.449162147929),mmu-miR-770-5p (3|0.620923369873),mmu-miR-3071-3p (3|0.676028840112)
A830080D01Rik	ENSMUST00000112464	-0.507517	mmu-miR-495-5p (2|1.22951174893),mmu-miR-411-5p (3|0.518222665792),mmu-miR-495-3p (2|0.654172219177),mmu-miR-410-3p (3|0.573682567892),mmu-miR-409-3p (3|0.68357362351)
Zmym2	ENSMUST00000022511	-0.675177	mmu-miR-543-3p (8|0.781877454053),mmu-miR-323-3p (2|0.397720664075),mmu-miR-335-3p (6|0.464115758061),mmu-miR-382-5p (2|0.637221238908),mmu-miR-136-5p (5|0.924537968844),mmu-miR-142a-5p (4|1.44814748506),mmu-miR-369-3p (4|0.89681242097),mmu-miR-183-5p (1|1.45819377064),mmu-miR-770-5p (2|0.620923369873)
Gpalpp1	ENSMUST00000022585	-0.548668	mmu-miR-495-3p (8|0.654172219177),mmu-miR-485-5p (5|0.722995185566),mmu-miR-381-3p (5|0.449162147929)
Gm8898	ENSMUST00000108949	-0.847201	mmu-miR-323-3p (7|0.397720664075),mmu-miR-376b-3p (6|0.700729709928)
Ktn1	ENSMUST00000189986	-0.682732	mmu-miR-375-3p (6|0.786829421161),mmu-miR-543-3p (4|0.781877454053),mmu-miR-335-3p (4|0.464115758061),mmu-miR-434-3p (5|0.808599990098),mmu-miR-96-5p (1|1.32699464586),mmu-miR-369-3p (3|0.89681242097),mmu-miR-182-5p (1|0.962867466279),mmu-miR-409-3p (4|0.68357362351)
Ccng1	ENSMUST00000020576	-0.602236	mmu-miR-335-3p (6|0.464115758061)
Gm4944	ENSMUST00000179996	-0.571532	mmu-miR-335-3p (7|0.464115758061)
Ppm1e	ENSMUST00000055438	-0.538192	mmu-miR-3061-3p (4|0.916429882163),mmu-miR-335-3p (5|0.464115758061),mmu-miR-434-3p (11|0.808599990098),mmu-miR-136-5p (6|0.924537968844),mmu-miR-495-3p (9|0.654172219177),mmu-miR-183-5p (3|1.45819377064),mmu-miR-182-5p (2|0.962867466279),mmu-miR-770-5p (3|0.620923369873)
Nbeal1	ENSMUST00000160834	-0.624958	mmu-miR-375-3p (11|0.786829421161),mmu-miR-543-3p (9|0.781877454053),mmu-miR-335-3p (23|0.464115758061),mmu-miR-142a-5p (11|1.44814748506),mmu-miR-495-3p (16|0.654172219177),mmu-miR-380-3p (9|0.558760143931),mmu-miR-410-3p (19|0.573682567892),mmu-miR-381-3p (11|0.449162147929)
Trove2	ENSMUST00000159879	-1.32066	mmu-miR-543-3p (9|0.781877454053),mmu-miR-335-3p (12|0.464115758061),mmu-miR-434-3p (8|0.808599990098),mmu-miR-495-3p (16|0.654172219177),mmu-miR-410-3p (10|0.573682567892),mmu-miR-381-3p (10|0.449162147929)
Hltf	ENSMUST00000002502	-0.866761	mmu-miR-335-3p (5|0.464115758061),mmu-miR-142a-5p (6|1.44814748506)
Szrd1	ENSMUST00000148204	0.640424	mmu-miR-486b-3p (4|-0.656735303543),mmu-miR-301b-3p (3|-0.454798241344),mmu-miR-9-5p (2|-0.410221751651)
Slc7a3	ENSMUST00000101362	-0.919194	mmu-miR-136-5p (1|0.924537968844),mmu-miR-381-3p (1|0.449162147929)
Trim23	ENSMUST00000069187	-0.51031	mmu-miR-335-3p (6|0.464115758061),mmu-miR-136-5p (1|0.924537968844),mmu-miR-495-3p (7|0.654172219177),mmu-miR-369-3p (7|0.89681242097)
C77370	ENSMUST00000118314	-0.604538	mmu-miR-375-3p (6|0.786829421161),mmu-miR-543-3p (14|0.781877454053),mmu-miR-323-3p (7|0.397720664075),mmu-miR-335-3p (8|0.464115758061),mmu-miR-434-3p (7|0.808599990098),mmu-miR-136-5p (11|0.924537968844),mmu-miR-142a-5p (5|1.44814748506),mmu-miR-96-5p (6|1.32699464586),mmu-miR-495-3p (10|0.654172219177),mmu-miR-369-3p (7|0.89681242097),mmu-miR-410-3p (8|0.573682567892),mmu-miR-541-5p (4|0.64814…
Tia1	ENSMUST00000113712	-0.63455	mmu-miR-434-3p (3|0.808599990098),mmu-miR-495-3p (8|0.654172219177),mmu-miR-3071-3p (5|0.676028840112)
Uba6	ENSMUST00000039373	-0.658096	mmu-miR-495-3p (8|0.654172219177)
Rock1	ENSMUST00000067947	-0.653217	mmu-miR-543-3p (4|0.781877454053),mmu-miR-323-3p (2|0.397720664075),mmu-miR-183-5p (2|1.45819377064),mmu-miR-381-3p (3|0.449162147929)
Ift81	ENSMUST00000031426	-0.638099	mmu-miR-323-3p (3|0.397720664075)
Srp54b	ENSMUST00000110708	-0.62454	mmu-miR-335-3p (4|0.464115758061),mmu-miR-495-3p (3|0.654172219177)
Zfml	ENSMUST00000113835	-0.553065	mmu-miR-543-3p (2|0.781877454053),mmu-miR-376b-3p (3|0.700729709928),mmu-miR-495-3p (2|0.654172219177)
Gmfb	ENSMUST00000111817	-0.576523	mmu-miR-382-5p (1|0.637221238908),mmu-miR-142a-5p (7|1.44814748506),mmu-miR-96-5p (2|1.32699464586),mmu-miR-495-3p (5|0.654172219177),mmu-miR-183-5p (2|1.45819377064),mmu-miR-182-5p (1|0.962867466279),mmu-miR-770-5p (2|0.620923369873)
Fstl5	ENSMUST00000038364	-0.626573	mmu-miR-382-5p (2|0.637221238908),mmu-miR-495-3p (2|0.654172219177)
Ubxn2a	ENSMUST00000020962	-0.505008	mmu-miR-323-3p (3|0.397720664075),mmu-miR-434-3p (6|0.808599990098)
Trpm7	ENSMUST00000103224	-0.548354	mmu-miR-543-3p (6|0.781877454053),mmu-miR-495-5p (3|1.22951174893),mmu-miR-335-3p (7|0.464115758061),mmu-miR-142a-5p (5|1.44814748506),mmu-miR-381-3p (3|0.449162147929),mmu-miR-3071-3p (3|0.676028840112)
Gm21092	ENSMUST00000178995	-0.527376	mmu-miR-410-5p (3|1.10696719847),mmu-miR-127-5p (2|0.778927097178)
Nyap2	ENSMUST00000123285	-0.969231	mmu-miR-668-3p (5|0.674970468153),mmu-miR-543-3p (10|0.781877454053),mmu-miR-323-3p (7|0.397720664075),mmu-miR-335-3p (8|0.464115758061),mmu-miR-300-3p (3|0.819063022513),mmu-miR-142a-5p (8|1.44814748506),mmu-miR-96-5p (4|1.32699464586),mmu-miR-495-3p (11|0.654172219177),mmu-miR-380-3p (7|0.558760143931),mmu-miR-369-3p (3|0.89681242097),mmu-miR-410-3p (12|0.573682567892),mmu-miR-381-3p (5|0.44916…
Pcm1	ENSMUST00000045218	-0.639017	mmu-miR-335-3p (8|0.464115758061)
Fam199x	ENSMUST00000047852	-0.648294	mmu-miR-543-3p (9|0.781877454053),mmu-miR-382-5p (3|0.637221238908),mmu-miR-434-3p (9|0.808599990098),mmu-miR-142a-5p (5|1.44814748506),mmu-miR-495-3p (22|0.654172219177),mmu-miR-381-3p (8|0.449162147929)
Abcb7	ENSMUST00000033695	-0.727948	mmu-miR-335-3p (8|0.464115758061),mmu-miR-376b-3p (5|0.700729709928),mmu-miR-495-3p (10|0.654172219177),mmu-miR-410-3p (6|0.573682567892)
Mybl1	ENSMUST00000088658	-1.05568	mmu-miR-543-3p (7|0.781877454053),mmu-miR-335-3p (6|0.464115758061),mmu-miR-495-3p (5|0.654172219177),mmu-miR-369-3p (3|0.89681242097),mmu-miR-127-5p (3|0.778927097178),mmu-miR-410-3p (5|0.573682567892)
Haus3	ENSMUST00000060049	-0.865061	mmu-miR-434-3p (3|0.808599990098)
Vps13c	ENSMUST00000077879	-0.51018	mmu-miR-495-3p (4|0.654172219177)
Phtf2	ENSMUST00000118174	-0.564585	mmu-miR-136-5p (3|0.924537968844),mmu-miR-495-3p (4|0.654172219177),mmu-miR-410-3p (5|0.573682567892)
Gm14399	ENSMUST00000109059	-0.611076	mmu-miR-431-5p (1|0.459678783254)
Scai	ENSMUST00000038874	-0.708082	mmu-miR-543-3p (10|0.781877454053),mmu-miR-323-3p (6|0.397720664075),mmu-miR-335-3p (13|0.464115758061),mmu-miR-300-3p (13|0.819063022513),mmu-miR-434-3p (12|0.808599990098),mmu-miR-136-5p (4|0.924537968844),mmu-miR-495-3p (22|0.654172219177),mmu-miR-369-3p (8|0.89681242097),mmu-miR-410-3p (11|0.573682567892),mmu-miR-381-3p (9|0.449162147929),mmu-miR-770-5p (4|0.620923369873),mmu-miR-409-3p (10|0…
Klhl1	ENSMUST00000022666	-0.821159	mmu-miR-543-3p (6|0.781877454053),mmu-miR-3071-3p (5|0.676028840112)
Smarca1	ENSMUST00000088973	-0.740426	mmu-miR-543-3p (3|0.781877454053),mmu-miR-134-5p (1|0.580646690027),mmu-miR-300-3p (3|0.819063022513),mmu-miR-495-3p (4|0.654172219177),mmu-miR-369-3p (1|0.89681242097),mmu-miR-410-3p (4|0.573682567892),mmu-miR-409-3p (5|0.68357362351)
Prkar2b	ENSMUST00000036497	-0.527769	mmu-miR-543-3p (8|0.781877454053),mmu-miR-335-3p (5|0.464115758061),mmu-miR-679-5p (2|1.04161716202),mmu-miR-410-3p (5|0.573682567892)
Brwd3	ENSMUST00000150434	-0.61474	mmu-miR-543-3p (10|0.781877454053),mmu-miR-134-3p (2|1.03603946724),mmu-miR-335-3p (11|0.464115758061),mmu-miR-300-3p (6|0.819063022513),mmu-miR-434-3p (3|0.808599990098),mmu-miR-142a-5p (11|1.44814748506),mmu-miR-96-5p (2|1.32699464586),mmu-miR-495-3p (17|0.654172219177),mmu-miR-380-3p (6|0.558760143931),mmu-miR-369-3p (7|0.89681242097),mmu-miR-410-3p (12|0.573682567892),mmu-miR-182-5p (4|0.9628…
Mapk8	ENSMUST00000111945	-0.758523	mmu-miR-679-5p (3|1.04161716202),mmu-miR-300-3p (6|0.819063022513),mmu-miR-495-3p (6|0.654172219177),mmu-miR-410-3p (5|0.573682567892),mmu-miR-182-5p (3|0.962867466279)
Bmp4	ENSMUST00000074077	-1.39328	mmu-miR-380-3p (1|0.558760143931),mmu-miR-410-3p (2|0.573682567892),mmu-miR-485-3p (2|0.720654674102)
Lrif1	ENSMUST00000106736	-0.680108	mmu-miR-369-3p (3|0.89681242097),mmu-miR-381-3p (4|0.449162147929)
Zfp560	ENSMUST00000068079	-1.11158	mmu-miR-134-5p (5|0.580646690027),mmu-miR-495-3p (6|0.654172219177)
0610010F05Rik	ENSMUST00000043356	-0.643748	mmu-miR-668-3p (3|0.674970468153)
Lin7c	ENSMUST00000028583	-0.679533	mmu-miR-495-5p (5|1.22951174893),mmu-miR-382-5p (5|0.637221238908),mmu-miR-136-5p (3|0.924537968844)
Hspa4l	ENSMUST00000077083	-0.759015	mmu-miR-543-3p (15|0.781877454053),mmu-miR-335-3p (14|0.464115758061),mmu-miR-300-3p (6|0.819063022513),mmu-miR-495-3p (10|0.654172219177),mmu-miR-431-5p (4|0.459678783254),mmu-miR-410-3p (10|0.573682567892),mmu-miR-3071-3p (5|0.676028840112)
Zfp69	ENSMUST00000106280	-0.625589	mmu-miR-182-5p (1|0.962867466279)
2003-08-01	ENSMUST00000069097	-0.696663	mmu-miR-543-3p (16|0.781877454053),mmu-miR-323-3p (13|0.397720664075),mmu-miR-335-3p (9|0.464115758061),mmu-miR-382-5p (7|0.637221238908),mmu-miR-142a-5p (9|1.44814748506),mmu-miR-96-5p (6|1.32699464586),mmu-miR-495-3p (14|0.654172219177),mmu-miR-540-3p (12|0.663979093974),mmu-miR-380-3p (11|0.558760143931),mmu-miR-410-3p (12|0.573682567892),mmu-miR-541-5p (13|0.648145782115),mmu-miR-381-3p (11|0…
Rev3l	ENSMUST00000131186	-0.738636	mmu-miR-3061-3p (5|0.916429882163),mmu-miR-668-3p (9|0.674970468153),mmu-miR-543-3p (6|0.781877454053),mmu-miR-134-3p (6|1.03603946724),mmu-miR-323-3p (5|0.397720664075),mmu-miR-335-3p (21|0.464115758061),mmu-miR-134-5p (10|0.580646690027),mmu-miR-434-3p (7|0.808599990098),mmu-miR-142a-5p (14|1.44814748506),mmu-miR-96-5p (5|1.32699464586),mmu-miR-495-3p (10|0.654172219177),mmu-miR-431-5p (12|0.45…
Luc7l3	ENSMUST00000166312	-0.789683	mmu-miR-335-3p (7|0.464115758061),mmu-miR-1193-3p (3|0.584702481534),mmu-miR-369-3p (3|0.89681242097)
Zfp292	ENSMUST00000098163	-0.750485	mmu-miR-495-3p (9|0.654172219177),mmu-miR-380-3p (3|0.558760143931),mmu-miR-3061-5p (2|1.29968174864),mmu-miR-183-5p (3|1.45819377064),mmu-miR-381-3p (4|0.449162147929)
Kif5b	ENSMUST00000025083	-0.682912	mmu-miR-323-3p (4|0.397720664075),mmu-miR-335-3p (10|0.464115758061),mmu-miR-369-3p (3|0.89681242097),mmu-miR-431-5p (5|0.459678783254),mmu-miR-541-5p (3|0.648145782115)
Ulk2	ENSMUST00000004920	-0.550834	mmu-miR-375-3p (5|0.786829421161),mmu-miR-323-3p (4|0.397720664075),mmu-miR-380-3p (3|0.558760143931),mmu-miR-381-3p (6|0.449162147929)
Atp11c	ENSMUST00000154051	-0.582338	mmu-miR-543-3p (5|0.781877454053),mmu-miR-495-5p (1|1.22951174893),mmu-miR-335-3p (7|0.464115758061),mmu-miR-411-5p (5|0.518222665792),mmu-miR-495-3p (7|0.654172219177),mmu-miR-380-3p (2|0.558760143931),mmu-miR-369-3p (3|0.89681242097),mmu-miR-183-5p (3|1.45819377064)
Sucla2	ENSMUST00000160507	-0.584953	mmu-miR-323-3p (2|0.397720664075),mmu-miR-182-5p (2|0.962867466279)
Rbm26	ENSMUST00000172122	-0.846519	mmu-miR-3061-3p (1|0.916429882163),mmu-miR-543-3p (7|0.781877454053),mmu-miR-335-3p (4|0.464115758061),mmu-miR-495-3p (5|0.654172219177),mmu-miR-369-3p (5|0.89681242097),mmu-miR-410-3p (6|0.573682567892),mmu-miR-381-3p (2|0.449162147929),mmu-miR-3071-3p (4|0.676028840112)
Thoc2	ENSMUST00000047037	-0.659143	mmu-miR-335-3p (8|0.464115758061),mmu-miR-134-5p (5|0.580646690027),mmu-miR-369-3p (6|0.89681242097),mmu-miR-485-3p (3|0.720654674102),mmu-miR-770-5p (3|0.620923369873),mmu-miR-409-3p (6|0.68357362351)
Trp53inp1	ENSMUST00000029865	-0.75691	mmu-miR-335-3p (6|0.464115758061),mmu-miR-142a-5p (8|1.44814748506),mmu-miR-495-3p (13|0.654172219177),mmu-miR-369-3p (6|0.89681242097)
Spock3	ENSMUST00000119068	-0.852553	mmu-miR-495-3p (6|0.654172219177),mmu-miR-410-3p (4|0.573682567892),mmu-miR-381-3p (6|0.449162147929)
Smc5	ENSMUST00000087556	-0.719017	mmu-miR-3061-3p (3|0.916429882163),mmu-miR-3071-3p (3|0.676028840112)
Stc1	ENSMUST00000014957	-0.964152	mmu-miR-495-5p (5|1.22951174893),mmu-miR-335-3p (4|0.464115758061),mmu-miR-382-5p (4|0.637221238908),mmu-miR-300-3p (6|0.819063022513),mmu-miR-376a-3p (2|0.52977093469),mmu-miR-1193-3p (2|0.584702481534),mmu-miR-142a-5p (4|1.44814748506),mmu-miR-495-3p (6|0.654172219177),mmu-miR-485-5p (5|0.722995185566),mmu-miR-183-5p (1|1.45819377064),mmu-miR-409-3p (2|0.68357362351)
Pikfyve	ENSMUST00000081154	-0.519893	mmu-miR-136-5p (5|0.924537968844),mmu-miR-495-3p (15|0.654172219177),mmu-miR-369-3p (4|0.89681242097),mmu-miR-3061-5p (5|1.29968174864),mmu-miR-3071-3p (4|0.676028840112)
Socs4	ENSMUST00000065562	-0.660314	mmu-miR-375-3p (9|0.786829421161),mmu-miR-335-3p (5|0.464115758061),mmu-miR-495-3p (11|0.654172219177),mmu-miR-410-3p (6|0.573682567892)
Mblac2	ENSMUST00000057598	-0.596117	mmu-miR-335-3p (5|0.464115758061),mmu-miR-434-3p (5|0.808599990098),mmu-miR-495-3p (3|0.654172219177),mmu-miR-369-3p (6|0.89681242097)
Gria2	ENSMUST00000075316	-0.73452	mmu-miR-375-3p (11|0.786829421161),mmu-miR-495-3p (4|0.654172219177),mmu-miR-409-3p (4|0.68357362351)
Osbpl8	ENSMUST00000095310	#NAME?	mmu-miR-668-3p (5|0.674970468153),mmu-miR-323-3p (6|0.397720664075),mmu-miR-335-3p (8|0.464115758061),mmu-miR-434-3p (5|0.808599990098),mmu-miR-142a-5p (7|1.44814748506),mmu-miR-495-3p (16|0.654172219177),mmu-miR-380-3p (4|0.558760143931),mmu-miR-369-3p (8|0.89681242097),mmu-miR-485-5p (3|0.722995185566),mmu-miR-183-5p (5|1.45819377064),mmu-miR-381-3p (11|0.449162147929)
Kif20b	ENSMUST00000087341	-0.726057	mmu-miR-335-3p (3|0.464115758061),mmu-miR-381-3p (3|0.449162147929)
Tube1	ENSMUST00000019991	-0.519683	mmu-miR-543-3p (7|0.781877454053),mmu-miR-495-3p (3|0.654172219177),mmu-miR-381-3p (1|0.449162147929),mmu-miR-182-5p (2|0.962867466279)
Vps13a	ENSMUST00000068156	-0.648124	mmu-miR-335-3p (9|0.464115758061),mmu-miR-541-5p (3|0.648145782115)
Exoc5	ENSMUST00000162175	-0.723904	mmu-miR-495-3p (5|0.654172219177)
Smc6	ENSMUST00000020931	-0.547551	mmu-miR-335-3p (7|0.464115758061),mmu-miR-495-3p (5|0.654172219177),mmu-miR-182-5p (2|0.962867466279)
Atp13a3	ENSMUST00000100013	-0.616685	mmu-miR-3061-3p (2|0.916429882163),mmu-miR-323-3p (5|0.397720664075),mmu-miR-487b-3p (1|0.795967386234),mmu-miR-142a-5p (10|1.44814748506),mmu-miR-495-3p (9|0.654172219177),mmu-miR-369-3p (6|0.89681242097),mmu-miR-410-3p (10|0.573682567892),mmu-miR-183-5p (2|1.45819377064),mmu-miR-381-3p (5|0.449162147929)
Phip	ENSMUST00000034787	-0.748698	mmu-miR-543-3p (13|0.781877454053),mmu-miR-335-3p (12|0.464115758061),mmu-miR-142a-5p (4|1.44814748506),mmu-miR-96-5p (2|1.32699464586),mmu-miR-495-3p (14|0.654172219177),mmu-miR-380-3p (6|0.558760143931),mmu-miR-369-3p (7|0.89681242097),mmu-miR-410-3p (11|0.573682567892),mmu-miR-381-3p (5|0.449162147929),mmu-miR-182-5p (3|0.962867466279)
Ptbp3	ENSMUST00000030076	-0.526368	mmu-miR-543-3p (8|0.781877454053),mmu-miR-323-3p (6|0.397720664075),mmu-miR-335-3p (7|0.464115758061),mmu-miR-376b-3p (5|0.700729709928),mmu-miR-142a-5p (6|1.44814748506),mmu-miR-495-3p (12|0.654172219177),mmu-miR-540-3p (5|0.663979093974),mmu-miR-369-3p (5|0.89681242097),mmu-miR-485-5p (3|0.722995185566),mmu-miR-410-3p (6|0.573682567892),mmu-miR-381-3p (5|0.449162147929),mmu-miR-409-3p (6|0.6835…
Bod1l	ENSMUST00000050556	-0.646576	mmu-miR-543-3p (4|0.781877454053),mmu-miR-335-3p (10|0.464115758061),mmu-miR-96-5p (2|1.32699464586),mmu-miR-495-3p (5|0.654172219177),mmu-miR-410-3p (3|0.573682567892),mmu-miR-381-3p (1|0.449162147929),mmu-miR-182-5p (2|0.962867466279),mmu-miR-409-3p (3|0.68357362351)
U2surp	ENSMUST00000079659	-0.537676	mmu-miR-335-3p (6|0.464115758061),mmu-miR-434-3p (8|0.808599990098),mmu-miR-142a-5p (8|1.44814748506),mmu-miR-495-3p (23|0.654172219177),mmu-miR-381-3p (8|0.449162147929)
Rock2	ENSMUST00000020904	-0.50705	mmu-miR-323-3p (7|0.397720664075),mmu-miR-335-3p (10|0.464115758061),mmu-miR-134-5p (1|0.580646690027),mmu-miR-495-3p (7|0.654172219177),mmu-miR-380-3p (5|0.558760143931),mmu-miR-127-5p (3|0.778927097178),mmu-miR-410-3p (8|0.573682567892),mmu-miR-381-3p (5|0.449162147929)
Lcorl	ENSMUST00000045586	-1.0906	mmu-miR-3061-3p (2|0.916429882163),mmu-miR-543-3p (12|0.781877454053),mmu-miR-335-3p (9|0.464115758061),mmu-miR-382-5p (3|0.637221238908),mmu-miR-136-5p (2|0.924537968844),mmu-miR-142a-5p (5|1.44814748506),mmu-miR-96-5p (2|1.32699464586),mmu-miR-495-3p (7|0.654172219177),mmu-miR-380-3p (11|0.558760143931),mmu-miR-410-3p (5|0.573682567892),mmu-miR-381-3p (11|0.449162147929)
Slc16a4	ENSMUST00000029502	-0.99565	mmu-miR-382-5p (1|0.637221238908)
Gm3252	ENSMUST00000165619	-0.900129	mmu-miR-134-3p (2|1.03603946724),mmu-miR-495-3p (4|0.654172219177)
Nhs	ENSMUST00000087085	-0.525626	mmu-miR-543-3p (7|0.781877454053),mmu-miR-335-3p (6|0.464115758061),mmu-miR-300-3p (3|0.819063022513),mmu-miR-495-3p (8|0.654172219177),mmu-miR-381-3p (7|0.449162147929)
Plcb1	ENSMUST00000110116	-0.756994	mmu-miR-543-3p (5|0.781877454053),mmu-miR-300-3p (4|0.819063022513),mmu-miR-431-5p (3|0.459678783254),mmu-miR-410-3p (6|0.573682567892),mmu-miR-381-3p (7|0.449162147929)
Rgs9bp	ENSMUST00000069912	-0.709046	mmu-miR-543-3p (6|0.781877454053)
Shprh	ENSMUST00000044053	-0.567007	mmu-miR-335-3p (8|0.464115758061),mmu-miR-495-3p (9|0.654172219177),mmu-miR-369-3p (6|0.89681242097),mmu-miR-410-3p (5|0.573682567892),mmu-miR-485-3p (2|0.720654674102),mmu-miR-381-3p (5|0.449162147929),mmu-miR-409-3p (7|0.68357362351),mmu-miR-3071-3p (9|0.676028840112)
Bicd1	ENSMUST00000086829	-0.774192	mmu-miR-375-3p (10|0.786829421161),mmu-miR-543-3p (12|0.781877454053),mmu-miR-335-3p (9|0.464115758061),mmu-miR-382-5p (6|0.637221238908),mmu-miR-300-3p (6|0.819063022513),mmu-miR-142a-5p (14|1.44814748506),mmu-miR-495-3p (14|0.654172219177),mmu-miR-410-3p (11|0.573682567892),mmu-miR-485-3p (8|0.720654674102),mmu-miR-182-5p (3|0.962867466279)
Ctdspl2	ENSMUST00000036647	-0.550805	mmu-miR-3061-3p (3|0.916429882163),mmu-miR-382-5p (3|0.637221238908),mmu-miR-142a-5p (5|1.44814748506),mmu-miR-495-3p (7|0.654172219177),mmu-miR-540-3p (2|0.663979093974),mmu-miR-410-3p (4|0.573682567892),mmu-miR-381-3p (7|0.449162147929),mmu-miR-770-5p (2|0.620923369873),mmu-miR-409-3p (3|0.68357362351)
Ppp2r3a	ENSMUST00000075941	-0.600046	mmu-miR-335-3p (8|0.464115758061),mmu-miR-96-5p (4|1.32699464586),mmu-miR-369-3p (8|0.89681242097),mmu-miR-182-5p (5|0.962867466279)
Mycbp2	ENSMUST00000159855	-0.558893	mmu-miR-335-3p (7|0.464115758061),mmu-miR-300-3p (5|0.819063022513),mmu-miR-96-5p (4|1.32699464586),mmu-miR-431-5p (2|0.459678783254),mmu-miR-381-3p (2|0.449162147929),mmu-miR-182-5p (4|0.962867466279),mmu-miR-3071-3p (6|0.676028840112)
Plcxd2	ENSMUST00000130481	-0.598114	mmu-miR-335-3p (7|0.464115758061),mmu-miR-136-5p (8|0.924537968844),mmu-miR-369-3p (4|0.89681242097)
Kdm7a	ENSMUST00000002305	-0.761996	mmu-miR-543-3p (6|0.781877454053),mmu-miR-323-3p (6|0.397720664075),mmu-miR-369-3p (8|0.89681242097),mmu-miR-431-5p (3|0.459678783254),mmu-miR-410-3p (7|0.573682567892),mmu-miR-381-3p (8|0.449162147929)
Mtmr6	ENSMUST00000022563	-0.554198	mmu-miR-668-3p (4|0.674970468153),mmu-miR-134-5p (1|0.580646690027),mmu-miR-369-3p (3|0.89681242097),mmu-miR-183-5p (2|1.45819377064)
Fam117a	ENSMUST00000037502	0.842474	mmu-miR-106b-5p (1|-0.43598750943),mmu-miR-20a-5p (1|-0.632594427928),mmu-miR-17-5p (1|-0.524916381767),mmu-miR-93-5p (1|-0.417115736095),mmu-miR-9-5p (1|-0.410221751651)
Nek1	ENSMUST00000034065	-0.865009	mmu-miR-335-3p (7|0.464115758061),mmu-miR-369-3p (4|0.89681242097),mmu-miR-410-3p (2|0.573682567892)
Psmc6	ENSMUST00000022380	-0.787193	mmu-miR-323-3p (2|0.397720664075),mmu-miR-136-5p (2|0.924537968844),mmu-miR-485-3p (1|0.720654674102),mmu-miR-409-3p (1|0.68357362351)
Slc4a7	ENSMUST00000057015	-0.796642	mmu-miR-543-3p (8|0.781877454053),mmu-miR-142a-5p (4|1.44814748506),mmu-miR-495-3p (9|0.654172219177),mmu-miR-380-3p (5|0.558760143931),mmu-miR-410-3p (6|0.573682567892),mmu-miR-183-5p (3|1.45819377064)
Pgm2l1	ENSMUST00000084935	-0.762018	mmu-miR-335-3p (6|0.464115758061),mmu-miR-679-5p (2|1.04161716202),mmu-miR-495-3p (6|0.654172219177)
Slc12a5	ENSMUST00000099092	0.571595	mmu-miR-486a-5p (1|-0.621674169969),mmu-miR-9-5p (4|-0.410221751651)
Hook3	ENSMUST00000037182	-0.515087	mmu-miR-543-3p (14|0.781877454053),mmu-miR-323-3p (10|0.397720664075),mmu-miR-335-3p (8|0.464115758061),mmu-miR-134-5p (7|0.580646690027),mmu-miR-300-3p (5|0.819063022513),mmu-miR-142a-5p (9|1.44814748506),mmu-miR-96-5p (4|1.32699464586),mmu-miR-495-3p (30|0.654172219177),mmu-miR-369-3p (12|0.89681242097),mmu-miR-410-3p (20|0.573682567892),mmu-miR-381-3p (7|0.449162147929),mmu-miR-182-5p (3|0.962…
Pik3c2a	ENSMUST00000170430	-0.587038	mmu-miR-335-3p (5|0.464115758061),mmu-miR-434-3p (6|0.808599990098),mmu-miR-96-5p (2|1.32699464586),mmu-miR-495-3p (7|0.654172219177),mmu-miR-410-3p (5|0.573682567892),mmu-miR-381-3p (7|0.449162147929),mmu-miR-3071-3p (4|0.676028840112)
Akap11	ENSMUST00000123853	-0.688956	mmu-miR-323-3p (6|0.397720664075),mmu-miR-335-3p (6|0.464115758061),mmu-miR-409-3p (5|0.68357362351)
Rem2	ENSMUST00000164766	-0.549343	mmu-miR-3061-3p (2|0.916429882163)
Mpp5	ENSMUST00000082024	-0.548674	mmu-miR-142a-5p (5|1.44814748506),mmu-miR-369-3p (3|0.89681242097)
AK129341	ENSMUST00000037397	-0.623069	mmu-miR-335-3p (4|0.464115758061),mmu-miR-142a-5p (2|1.44814748506)
Prune2	ENSMUST00000087689	-0.874688	mmu-miR-335-3p (8|0.464115758061),mmu-miR-142a-5p (6|1.44814748506),mmu-miR-410-3p (4|0.573682567892),mmu-miR-183-5p (2|1.45819377064),mmu-miR-182-5p (1|0.962867466279)
Zdhhc15	ENSMUST00000042070	-0.727598	mmu-miR-375-3p (6|0.786829421161),mmu-miR-335-3p (5|0.464115758061),mmu-miR-142a-5p (5|1.44814748506),mmu-miR-96-5p (2|1.32699464586),mmu-miR-369-3p (7|0.89681242097),mmu-miR-541-5p (2|0.648145782115),mmu-miR-182-5p (4|0.962867466279)
Pnpla3	ENSMUST00000045289	1.09135	mmu-miR-18a-5p (4|-0.532675723167),mmu-miR-486b-3p (4|-0.656735303543),mmu-miR-9-5p (4|-0.410221751651)
Mageb16	ENSMUST00000114016	1.41849	mmu-miR-320-3p (2|-0.480792519679)
Aatk	ENSMUST00000064307	0.654393	mmu-miR-486a-5p (1|-0.621674169969),mmu-miR-16-5p (2|-0.383332498187),mmu-miR-9-5p (1|-0.410221751651)
Fam126b	ENSMUST00000161600	-0.706305	mmu-miR-543-3p (9|0.781877454053),mmu-miR-335-3p (14|0.464115758061),mmu-miR-376b-3p (8|0.700729709928),mmu-miR-142a-5p (8|1.44814748506),mmu-miR-495-3p (15|0.654172219177),mmu-miR-380-3p (6|0.558760143931),mmu-miR-431-5p (2|0.459678783254),mmu-miR-410-3p (7|0.573682567892),mmu-miR-381-3p (8|0.449162147929),mmu-miR-182-5p (6|0.962867466279),mmu-miR-770-5p (5|0.620923369873),mmu-miR-409-3p (9|0.68…
Taf13	ENSMUST00000143054	-0.584004	mmu-miR-540-3p (2|0.663979093974),mmu-miR-770-5p (2|0.620923369873)
Rnh1	ENSMUST00000106033	0.753636	mmu-miR-106b-5p (3|-0.43598750943),mmu-miR-20a-5p (3|-0.632594427928),mmu-miR-17-5p (2|-0.524916381767),mmu-miR-93-5p (2|-0.417115736095)
Irak2	ENSMUST00000059286	2.82102	mmu-miR-106b-5p (2|-0.43598750943),mmu-miR-20a-5p (2|-0.632594427928),mmu-miR-16-5p (2|-0.383332498187),mmu-miR-17-5p (2|-0.524916381767),mmu-miR-93-5p (2|-0.417115736095)
Gm2897	ENSMUST00000166494	-0.558153	mmu-miR-134-3p (2|1.03603946724),mmu-miR-495-3p (4|0.654172219177)
Cacna1e	ENSMUST00000187541	-0.662509	mmu-miR-375-3p (9|0.786829421161),mmu-miR-382-5p (6|0.637221238908),mmu-miR-431-5p (6|0.459678783254),mmu-miR-183-5p (6|1.45819377064),mmu-miR-182-5p (7|0.962867466279)
Ammecr1	ENSMUST00000041317	-0.611535	mmu-miR-375-3p (8|0.786829421161),mmu-miR-543-3p (4|0.781877454053),mmu-miR-335-3p (6|0.464115758061),mmu-miR-142a-5p (5|1.44814748506),mmu-miR-495-3p (9|0.654172219177),mmu-miR-410-3p (5|0.573682567892),mmu-miR-381-3p (8|0.449162147929),mmu-miR-3071-3p (2|0.676028840112)
Nr1d2	ENSMUST00000090543	-1.21558	mmu-miR-543-3p (7|0.781877454053),mmu-miR-142a-5p (7|1.44814748506),mmu-miR-96-5p (4|1.32699464586),mmu-miR-410-3p (4|0.573682567892),mmu-miR-182-5p (3|0.962867466279)
Zfp40	ENSMUST00000037057	-0.742698	mmu-miR-543-3p (4|0.781877454053),mmu-miR-335-3p (7|0.464115758061),mmu-miR-434-3p (3|0.808599990098),mmu-miR-136-5p (3|0.924537968844)
Zdhhc20	ENSMUST00000089473	-0.695199	mmu-miR-543-3p (5|0.781877454053),mmu-miR-382-5p (2|0.637221238908),mmu-miR-142a-5p (3|1.44814748506),mmu-miR-369-3p (4|0.89681242097),mmu-miR-410-3p (4|0.573682567892),mmu-miR-409-3p (5|0.68357362351)
Zfp606	ENSMUST00000098822	-0.885205	mmu-miR-335-3p (4|0.464115758061),mmu-miR-495-3p (4|0.654172219177)
Phf20l1	ENSMUST00000048188	-0.606612	mmu-miR-668-3p (2|0.674970468153),mmu-miR-543-3p (8|0.781877454053),mmu-miR-323-3p (10|0.397720664075),mmu-miR-434-3p (2|0.808599990098),mmu-miR-96-5p (6|1.32699464586),mmu-miR-495-3p (6|0.654172219177),mmu-miR-182-5p (3|0.962867466279),mmu-miR-3071-3p (5|0.676028840112)
Lacc1	ENSMUST00000062789	-0.785364	mmu-miR-495-3p (2|0.654172219177)
Fam73b	ENSMUST00000077977	0.521142	mmu-miR-301b-3p (4|-0.454798241344),mmu-miR-19b-3p (3|-0.469231245418),mmu-miR-9-5p (2|-0.410221751651)
Nebl	ENSMUST00000028080	-0.686014	mmu-miR-543-3p (7|0.781877454053),mmu-miR-300-3p (4|0.819063022513),mmu-miR-410-3p (7|0.573682567892)
Eea1	ENSMUST00000053484	-0.53573	mmu-miR-335-3p (7|0.464115758061),mmu-miR-300-3p (7|0.819063022513),mmu-miR-96-5p (4|1.32699464586),mmu-miR-381-3p (3|0.449162147929),mmu-miR-182-5p (4|0.962867466279),mmu-miR-3071-3p (6|0.676028840112)
Sema3d	ENSMUST00000030868	-0.652917	mmu-miR-323-3p (8|0.397720664075),mmu-miR-335-3p (7|0.464115758061),mmu-miR-495-3p (9|0.654172219177),mmu-miR-369-3p (8|0.89681242097),mmu-miR-381-3p (4|0.449162147929)
Appl1	ENSMUST00000036570	-0.683444	mmu-miR-668-3p (2|0.674970468153),mmu-miR-543-3p (7|0.781877454053),mmu-miR-323-3p (5|0.397720664075),mmu-miR-335-3p (4|0.464115758061),mmu-miR-127-5p (7|0.778927097178),mmu-miR-381-3p (7|0.449162147929)
Cep290	ENSMUST00000164751	-1.04066	mmu-miR-375-3p (5|0.786829421161),mmu-miR-335-3p (17|0.464115758061),mmu-miR-136-3p (2|0.833359230442),mmu-miR-182-5p (7|0.962867466279)
Rif1	ENSMUST00000069794	-1.96463	mmu-miR-335-3p (7|0.464115758061),mmu-miR-381-3p (5|0.449162147929)
Fgd4	ENSMUST00000161861	-0.616959	mmu-miR-543-3p (11|0.781877454053),mmu-miR-335-3p (6|0.464115758061),mmu-miR-142a-5p (5|1.44814748506),mmu-miR-495-3p (14|0.654172219177),mmu-miR-369-3p (8|0.89681242097),mmu-miR-431-5p (5|0.459678783254),mmu-miR-409-3p (7|0.68357362351)
Xkr6	ENSMUST00000176510	-0.631044	mmu-miR-668-3p (4|0.674970468153)
Lnp	ENSMUST00000111993	-0.681932	mmu-miR-543-3p (6|0.781877454053),mmu-miR-335-3p (4|0.464115758061),mmu-miR-136-5p (1|0.924537968844),mmu-miR-369-3p (5|0.89681242097)
2610042L04Rik	ENSMUST00000165466	-0.910978	mmu-miR-134-3p (2|1.03603946724),mmu-miR-411-5p (1|0.518222665792)
Ppap2b	ENSMUST00000064139	-0.656627	mmu-miR-335-3p (3|0.464115758061),mmu-miR-376b-3p (2|0.700729709928),mmu-miR-495-3p (4|0.654172219177),mmu-miR-369-3p (2|0.89681242097),mmu-miR-410-3p (3|0.573682567892),mmu-miR-409-3p (4|0.68357362351)
Zbtb41	ENSMUST00000039867	-0.882962	mmu-miR-335-3p (10|0.464115758061),mmu-miR-300-3p (2|0.819063022513),mmu-miR-96-5p (4|1.32699464586),mmu-miR-495-3p (13|0.654172219177),mmu-miR-369-3p (9|0.89681242097),mmu-miR-485-3p (4|0.720654674102),mmu-miR-381-3p (10|0.449162147929),mmu-miR-182-5p (6|0.962867466279),mmu-miR-409-3p (7|0.68357362351)
Ube3a	ENSMUST00000107537	-0.613491	mmu-miR-375-3p (4|0.786829421161),mmu-miR-335-3p (3|0.464115758061),mmu-miR-495-3p (10|0.654172219177),mmu-miR-369-3p (6|0.89681242097),mmu-miR-381-3p (6|0.449162147929)
Xpo1	ENSMUST00000102869	-0.898385	mmu-miR-300-3p (4|0.819063022513),mmu-miR-142a-5p (3|1.44814748506),mmu-miR-96-5p (3|1.32699464586),mmu-miR-495-3p (7|0.654172219177),mmu-miR-381-3p (1|0.449162147929)
Cep170	ENSMUST00000057037	-0.50076	mmu-miR-1193-3p (1|0.584702481534),mmu-miR-142a-5p (4|1.44814748506),mmu-miR-495-3p (11|0.654172219177),mmu-miR-410-3p (4|0.573682567892),mmu-miR-409-3p (2|0.68357362351),mmu-miR-3071-3p (2|0.676028840112)
Srek1	ENSMUST00000074616	-0.549499	mmu-miR-3071-3p (3|0.676028840112)
Zfp763	ENSMUST00000087654	-0.517447	mmu-miR-335-3p (5|0.464115758061),mmu-miR-300-3p (4|0.819063022513),mmu-miR-495-3p (3|0.654172219177),mmu-miR-410-3p (4|0.573682567892)
Fam208a	ENSMUST00000022450	-0.676167	mmu-miR-3061-3p (4|0.916429882163),mmu-miR-543-3p (7|0.781877454053),mmu-miR-335-3p (10|0.464115758061),mmu-miR-136-3p (3|0.833359230442),mmu-miR-495-3p (12|0.654172219177),mmu-miR-380-3p (2|0.558760143931),mmu-miR-381-3p (6|0.449162147929),mmu-miR-3071-3p (5|0.676028840112)
Grk1	ENSMUST00000033827	-1.05841	mmu-miR-543-3p (5|0.781877454053),mmu-miR-679-5p (3|1.04161716202),mmu-miR-381-3p (8|0.449162147929)
Kpna3	ENSMUST00000022496	-0.656219	mmu-miR-668-3p (2|0.674970468153),mmu-miR-409-5p (2|0.692478366535),mmu-miR-134-5p (5|0.580646690027),mmu-miR-434-3p (4|0.808599990098),mmu-miR-96-5p (3|1.32699464586),mmu-miR-495-3p (3|0.654172219177),mmu-miR-127-5p (4|0.778927097178),mmu-miR-431-5p (4|0.459678783254),mmu-miR-485-5p (4|0.722995185566),mmu-miR-3061-5p (1|1.29968174864),mmu-miR-381-3p (3|0.449162147929),mmu-miR-182-5p (3|0.9628674…
Etohi1	ENSMUST00000108925	-0.807317	mmu-miR-431-5p (1|0.459678783254)
Nme4	ENSMUST00000025007	0.520554	mmu-let-7c-5p (1|-0.603780809656),mmu-let-7a-5p (1|-0.58123440903)
Olfr613	ENSMUST00000106888	-0.848365	mmu-miR-543-3p (10|0.781877454053),mmu-miR-335-3p (11|0.464115758061),mmu-miR-96-5p (1|1.32699464586),mmu-miR-369-3p (7|0.89681242097)
Tmtc4	ENSMUST00000143189	-1.23896	mmu-miR-375-3p (4|0.786829421161),mmu-miR-495-3p (5|0.654172219177)
Rbm25	ENSMUST00000182450	-0.989364	mmu-miR-369-5p (1|0.66424123502),mmu-miR-323-3p (3|0.397720664075),mmu-miR-335-3p (5|0.464115758061),mmu-miR-495-3p (3|0.654172219177),mmu-miR-369-3p (4|0.89681242097),mmu-miR-3071-3p (8|0.676028840112)
Furin	ENSMUST00000122232	0.794583	mmu-miR-106b-5p (3|-0.43598750943),mmu-miR-20a-5p (3|-0.632594427928),mmu-miR-17-5p (3|-0.524916381767),mmu-miR-93-5p (3|-0.417115736095),mmu-miR-9-5p (2|-0.410221751651)
Itgb1bp2	ENSMUST00000033674	-1.17026	mmu-miR-375-3p (1|0.786829421161)
B430203G13Rik	ENSMUST00000169657	-1.64968	mmu-miR-369-3p (1|0.89681242097)
Ccdc88a	ENSMUST00000040182	-0.673086	mmu-miR-375-3p (6|0.786829421161),mmu-miR-335-3p (14|0.464115758061),mmu-miR-411-5p (4|0.518222665792),mmu-miR-142a-5p (6|1.44814748506),mmu-miR-431-5p (4|0.459678783254),mmu-miR-410-3p (7|0.573682567892),mmu-miR-182-5p (2|0.962867466279)
Sept7	ENSMUST00000165594	-0.508302	mmu-miR-335-3p (3|0.464115758061),mmu-miR-376b-3p (2|0.700729709928),mmu-miR-495-3p (7|0.654172219177),mmu-miR-410-3p (3|0.573682567892),mmu-miR-183-5p (1|1.45819377064),mmu-miR-182-5p (3|0.962867466279)
Supt16	ENSMUST00000046709	-0.625373	mmu-miR-770-3p (1|0.625061907116),mmu-miR-142a-5p (4|1.44814748506)
Rictor	ENSMUST00000061656	-0.500604	mmu-miR-375-3p (5|0.786829421161),mmu-miR-323-3p (4|0.397720664075),mmu-miR-335-3p (8|0.464115758061),mmu-miR-96-5p (2|1.32699464586),mmu-miR-495-3p (8|0.654172219177),mmu-miR-410-3p (3|0.573682567892),mmu-miR-381-3p (5|0.449162147929),mmu-miR-182-5p (4|0.962867466279),mmu-miR-3071-3p (5|0.676028840112)
Uhmk1	ENSMUST00000123399	-1.68896	mmu-miR-409-5p (3|0.692478366535),mmu-miR-142a-5p (11|1.44814748506),mmu-miR-495-3p (11|0.654172219177)
Rgs17	ENSMUST00000131996	-0.568933	mmu-miR-543-3p (9|0.781877454053),mmu-miR-335-3p (10|0.464115758061),mmu-miR-300-3p (7|0.819063022513),mmu-miR-142a-5p (9|1.44814748506),mmu-miR-96-5p (7|1.32699464586),mmu-miR-495-3p (10|0.654172219177),mmu-miR-410-3p (14|0.573682567892),mmu-miR-381-3p (8|0.449162147929),mmu-miR-182-5p (6|0.962867466279)
Ube2v2	ENSMUST00000115777	-0.502771	mmu-miR-543-3p (7|0.781877454053),mmu-miR-495-3p (13|0.654172219177),mmu-miR-410-3p (4|0.573682567892)
Hoxa1	ENSMUST00000120363	0.629832	mmu-let-7c-5p (2|-0.603780809656),mmu-let-7a-5p (2|-0.58123440903)
Epha5	ENSMUST00000113401	-0.885542	mmu-miR-679-5p (1|1.04161716202),mmu-miR-369-3p (6|0.89681242097),mmu-miR-410-3p (5|0.573682567892)
Pnn	ENSMUST00000021381	-0.580305	mmu-miR-375-3p (5|0.786829421161),mmu-miR-300-3p (3|0.819063022513),mmu-miR-136-5p (3|0.924537968844),mmu-miR-495-3p (3|0.654172219177),mmu-miR-381-3p (4|0.449162147929),mmu-miR-409-3p (4|0.68357362351)
Agps	ENSMUST00000047232	-0.609343	mmu-miR-375-3p (6|0.786829421161),mmu-miR-668-3p (2|0.674970468153),mmu-miR-380-3p (4|0.558760143931),mmu-miR-182-5p (4|0.962867466279)
Wapal	ENSMUST00000048263	-0.669711	mmu-miR-668-3p (2|0.674970468153),mmu-miR-543-3p (5|0.781877454053),mmu-miR-409-5p (1|0.692478366535),mmu-miR-323-3p (6|0.397720664075),mmu-miR-380-3p (1|0.558760143931),mmu-miR-410-3p (3|0.573682567892),mmu-miR-381-3p (4|0.449162147929),mmu-miR-409-3p (3|0.68357362351)
Myo1b	ENSMUST00000046390	-0.533941	mmu-miR-335-3p (6|0.464115758061),mmu-miR-495-3p (6|0.654172219177),mmu-miR-182-5p (1|0.962867466279)
Gng4	ENSMUST00000021734	-0.538037	mmu-miR-183-5p (2|1.45819377064)
Smc3	ENSMUST00000025930	-0.565487	mmu-miR-323-3p (3|0.397720664075),mmu-miR-679-5p (1|1.04161716202),mmu-miR-136-5p (2|0.924537968844),mmu-miR-495-3p (4|0.654172219177),mmu-miR-183-5p (4|1.45819377064),mmu-miR-3071-3p (3|0.676028840112)
Acbd5	ENSMUST00000028121	-9.71912	mmu-miR-335-3p (7|0.464115758061),mmu-miR-142a-5p (3|1.44814748506),mmu-miR-369-3p (4|0.89681242097),mmu-miR-3071-3p (3|0.676028840112)
Fzd3	ENSMUST00000131309	-0.682362	mmu-miR-134-3p (4|1.03603946724),mmu-miR-335-3p (5|0.464115758061),mmu-miR-182-5p (2|0.962867466279)
Fmr1	ENSMUST00000114654	-0.990381	mmu-miR-3061-3p (2|0.916429882163),mmu-miR-543-3p (8|0.781877454053),mmu-miR-323-3p (3|0.397720664075),mmu-miR-335-3p (5|0.464115758061),mmu-miR-134-5p (1|0.580646690027),mmu-miR-300-3p (3|0.819063022513),mmu-miR-136-5p (3|0.924537968844),mmu-miR-96-5p (2|1.32699464586),mmu-miR-495-3p (9|0.654172219177),mmu-miR-410-3p (4|0.573682567892),mmu-miR-381-3p (3|0.449162147929),mmu-miR-182-5p (3|0.962867…
Eps15	ENSMUST00000102729	-0.609964	mmu-miR-3061-3p (2|0.916429882163),mmu-miR-543-3p (5|0.781877454053),mmu-miR-495-3p (5|0.654172219177)
Pnisr	ENSMUST00000098238	-0.801801	mmu-miR-543-3p (3|0.781877454053),mmu-miR-323-3p (3|0.397720664075),mmu-miR-369-3p (2|0.89681242097),mmu-miR-381-3p (2|0.449162147929)
Gm3558	ENSMUST00000163790	-0.714984	mmu-miR-495-3p (5|0.654172219177)
Ehhadh	ENSMUST00000023559	0.596584	mmu-let-7c-5p (5|-0.603780809656),mmu-let-7a-5p (4|-0.58123440903)
Pnpla8	ENSMUST00000143771	-0.518833	mmu-miR-543-3p (3|0.781877454053),mmu-miR-335-3p (4|0.464115758061),mmu-miR-96-5p (1|1.32699464586),mmu-miR-182-5p (1|0.962867466279)
Prpf4b	ENSMUST00000077853	-0.564142	mmu-miR-375-3p (2|0.786829421161),mmu-miR-323-3p (3|0.397720664075),mmu-miR-300-3p (2|0.819063022513),mmu-miR-142a-5p (2|1.44814748506),mmu-miR-381-3p (3|0.449162147929),mmu-miR-182-5p (2|0.962867466279),mmu-miR-409-3p (2|0.68357362351)
Nktr	ENSMUST00000035112	-0.510217	mmu-miR-323-3p (2|0.397720664075),mmu-miR-335-3p (4|0.464115758061),mmu-miR-376b-3p (2|0.700729709928),mmu-miR-434-3p (2|0.808599990098),mmu-miR-370-3p (4|0.642761555143),mmu-miR-381-3p (1|0.449162147929)
Slc9a9	ENSMUST00000033463	1.32186	mmu-let-7c-5p (2|-0.603780809656),mmu-let-7a-5p (2|-0.58123440903)
Top2b	ENSMUST00000017629	-0.751011	mmu-miR-409-3p (2|0.68357362351),mmu-miR-3071-3p (6|0.676028840112)
Ubn2	ENSMUST00000160583	-0.593417	mmu-miR-543-3p (9|0.781877454053),mmu-miR-134-3p (6|1.03603946724),mmu-miR-411-5p (8|0.518222665792),mmu-miR-495-3p (24|0.654172219177),mmu-miR-369-3p (2|0.89681242097),mmu-miR-370-3p (3|0.642761555143),mmu-miR-541-5p (4|0.648145782115),mmu-miR-381-3p (12|0.449162147929),mmu-miR-409-3p (9|0.68357362351)
Myo9a	ENSMUST00000136740	-0.546099	mmu-miR-375-3p (6|0.786829421161),mmu-miR-335-3p (12|0.464115758061),mmu-miR-380-3p (5|0.558760143931),mmu-miR-369-3p (6|0.89681242097),mmu-miR-431-5p (5|0.459678783254),mmu-miR-410-3p (5|0.573682567892),mmu-miR-381-3p (7|0.449162147929)
Ero1l	ENSMUST00000022378	-0.706951	mmu-miR-543-3p (7|0.781877454053),mmu-miR-495-3p (3|0.654172219177)
Zfc3h1	ENSMUST00000036044	-0.684279	mmu-miR-96-5p (3|1.32699464586),mmu-miR-369-3p (3|0.89681242097),mmu-miR-182-5p (4|0.962867466279)
Arhgap5	ENSMUST00000110725	-0.679959	mmu-miR-375-3p (3|0.786829421161),mmu-miR-543-3p (3|0.781877454053),mmu-miR-3071-3p (3|0.676028840112)
Acsl4	ENSMUST00000033634	-0.923572	mmu-miR-543-3p (4|0.781877454053),mmu-miR-300-3p (2|0.819063022513),mmu-miR-410-3p (6|0.573682567892)
Rpgr	ENSMUST00000115533	-0.634293	mmu-miR-335-3p (2|0.464115758061)
Far1	ENSMUST00000033018	-0.578104	mmu-miR-323-3p (7|0.397720664075),mmu-miR-335-3p (6|0.464115758061),mmu-miR-495-3p (8|0.654172219177),mmu-miR-369-3p (7|0.89681242097),mmu-miR-410-3p (5|0.573682567892),mmu-miR-541-5p (3|0.648145782115),mmu-miR-381-3p (7|0.449162147929),mmu-miR-409-3p (6|0.68357362351)
Hadh	ENSMUST00000029610	0.602189	mmu-miR-3085-3p (4|-0.495197978172)
Dynlt3	ENSMUST00000033519	-0.639155	mmu-miR-375-3p (3|0.786829421161),mmu-miR-1193-3p (3|0.584702481534),mmu-miR-142a-5p (3|1.44814748506)
Gm2026	ENSMUST00000109007	-0.875818	mmu-miR-431-5p (1|0.459678783254)
Dgkh	ENSMUST00000074729	-0.679989	mmu-miR-96-5p (4|1.32699464586),mmu-miR-182-5p (3|0.962867466279)
Idi1	ENSMUST00000169314	-0.595875	mmu-miR-369-3p (5|0.89681242097)
Capn7	ENSMUST00000152182	-0.612732	mmu-miR-411-5p (3|0.518222665792),mmu-miR-142a-5p (2|1.44814748506)
Clock	ENSMUST00000075159	-0.53867	mmu-miR-543-3p (4|0.781877454053),mmu-miR-96-5p (1|1.32699464586),mmu-miR-495-3p (9|0.654172219177),mmu-miR-369-3p (6|0.89681242097),mmu-miR-182-5p (3|0.962867466279)
Dhtkd1	ENSMUST00000095147	-0.508376	mmu-miR-369-3p (4|0.89681242097),mmu-miR-127-5p (3|0.778927097178)
Gm9930	ENSMUST00000066742	-1.14221	mmu-miR-543-3p (4|0.781877454053),mmu-miR-300-3p (3|0.819063022513),mmu-miR-381-3p (5|0.449162147929)
Ap1s3	ENSMUST00000162342	-0.718328	mmu-miR-142a-5p (3|1.44814748506),mmu-miR-96-5p (1|1.32699464586),mmu-miR-369-3p (2|0.89681242097),mmu-miR-381-3p (3|0.449162147929),mmu-miR-182-5p (1|0.962867466279)
Atrx	ENSMUST00000113573	-0.760191	mmu-miR-668-3p (3|0.674970468153),mmu-miR-543-3p (3|0.781877454053),mmu-miR-323-3p (2|0.397720664075),mmu-miR-335-3p (13|0.464115758061),mmu-miR-300-3p (3|0.819063022513),mmu-miR-434-3p (4|0.808599990098),mmu-miR-142a-5p (5|1.44814748506),mmu-miR-96-5p (4|1.32699464586),mmu-miR-495-3p (6|0.654172219177),mmu-miR-410-3p (4|0.573682567892),mmu-miR-485-3p (3|0.720654674102),mmu-miR-381-3p (3|0.449162…
Zfp81	ENSMUST00000054072	-0.610632	mmu-miR-134-3p (5|1.03603946724),mmu-miR-335-3p (6|0.464115758061),mmu-miR-300-3p (6|0.819063022513),mmu-miR-495-3p (12|0.654172219177),mmu-miR-381-3p (10|0.449162147929),mmu-miR-409-3p (4|0.68357362351)
Sh3bgrl	ENSMUST00000033598	-0.57065	mmu-miR-335-3p (3|0.464115758061),mmu-miR-1193-3p (1|0.584702481534)
Map3k2	ENSMUST00000096575	-0.662269	mmu-miR-543-3p (8|0.781877454053),mmu-miR-323-3p (7|0.397720664075),mmu-miR-335-3p (13|0.464115758061),mmu-miR-142a-5p (11|1.44814748506),mmu-miR-495-3p (17|0.654172219177),mmu-miR-369-3p (9|0.89681242097),mmu-miR-410-3p (18|0.573682567892),mmu-miR-183-5p (4|1.45819377064),mmu-miR-770-5p (5|0.620923369873)
Usp34	ENSMUST00000130131	-0.595134	mmu-miR-335-3p (5|0.464115758061),mmu-miR-495-3p (8|0.654172219177),mmu-miR-369-3p (5|0.89681242097),mmu-miR-431-5p (5|0.459678783254)
Slc7a11	ENSMUST00000029297	4.21081	mmu-miR-106b-5p (8|-0.43598750943),mmu-miR-20a-5p (8|-0.632594427928),mmu-miR-9-3p (11|-0.475960691874)
Nemf	ENSMUST00000021368	-0.500365	mmu-miR-335-3p (7|0.464115758061),mmu-miR-182-5p (2|0.962867466279)
Nwd2	ENSMUST00000159584	-0.803302	mmu-miR-543-3p (4|0.781877454053),mmu-miR-335-3p (6|0.464115758061),mmu-miR-495-3p (3|0.654172219177),mmu-miR-183-5p (3|1.45819377064)
Dek	ENSMUST00000021807	-0.651462	mmu-miR-381-3p (4|0.449162147929)
Phf14	ENSMUST00000090632	-0.748841	mmu-miR-495-3p (5|0.654172219177)
Ranbp2	ENSMUST00000003310	-0.552684	mmu-miR-335-3p (7|0.464115758061)

## Sheet: Sheet2
mRNA predicted targets in FUS KO and putative targeting microRNAs
Target Gene	Target Transcript	Transcript log2FC	Targeting miRNAs (Num Sites|log2FC)
Bcan	ENSMUST00000090971	-0.70908	mmu-miR-136-5p (2|0.954206634295)
Gm8773	ENSMUST00000101627	0.892191	mmu-miR-425-3p (1|-0.707032995876),mmu-let-7a-5p (1|-0.464293847015)
Rnf152	ENSMUST00000058688	0.550559	mmu-miR-320-3p (6|-0.76497867146),mmu-miR-19b-3p (5|-0.448774235825)
B430203G13Rik	ENSMUST00000169657	-0.99648	mmu-miR-369-3p (1|0.77403576081)
Pcsk5	ENSMUST00000050715	0.745137	mmu-miR-3085-3p (4|-0.554245139036),mmu-miR-19b-3p (5|-0.448774235825),mmu-miR-9-5p (6|-0.426191331053)
Dusp16	ENSMUST00000100857	0.53218	mmu-miR-18a-5p (2|-0.547975542332),mmu-miR-3085-3p (8|-0.554245139036),mmu-let-7a-5p (2|-0.464293847015)
Edaradd	ENSMUST00000179308	0.629914	mmu-miR-106b-5p (8|-0.502464947662),mmu-miR-20a-5p (8|-0.65269375902),mmu-miR-17-5p (9|-0.69629901477),mmu-miR-93-5p (9|-0.483284085592),mmu-miR-19b-3p (4|-0.448774235825)
Efs	ENSMUST00000022813	-0.886422	mmu-miR-381-3p (2|0.312128316226)
Slc30a1	ENSMUST00000044954	0.631129	mmu-miR-194-5p (4|-0.967236628224),mmu-miR-320-3p (5|-0.76497867146),mmu-miR-9-5p (3|-0.426191331053),mmu-miR-9-3p (3|-0.490067653651),mmu-let-7a-5p (1|-0.464293847015)
Ccdc171	ENSMUST00000125077	-1.10225	mmu-miR-379-5p (2|0.646134593164),mmu-miR-6769b-3p (3|1.29449678602),mmu-miR-335-3p (5|0.464161652594),mmu-miR-666-3p (6|0.731060525083),mmu-miR-136-5p (7|0.954206634295),mmu-miR-495-3p (2|0.468042743477),mmu-miR-370-3p (5|0.449192648777)
1700019G17Rik	ENSMUST00000095757	0.527465	mmu-miR-194-5p (1|-0.967236628224),mmu-miR-19b-3p (3|-0.448774235825)
Stc1	ENSMUST00000014957	-0.812063	mmu-miR-495-5p (5|1.20250809658),mmu-miR-335-3p (4|0.464161652594),mmu-miR-382-5p (4|0.628589282254),mmu-miR-300-3p (6|0.947866657742),mmu-miR-376a-3p (2|0.642165709457),mmu-miR-1193-3p (2|0.438650593306),mmu-miR-142a-5p (4|1.40313938244),mmu-miR-495-3p (6|0.468042743477),mmu-miR-485-5p (5|0.866153217836),mmu-miR-183-5p (1|0.636545725803),mmu-miR-409-3p (2|0.49033811103)
Padi2	ENSMUST00000030765	-1.25698	mmu-miR-495-3p (5|0.468042743477),mmu-miR-485-5p (4|0.866153217836)
Mageb16	ENSMUST00000114016	1.49962	mmu-miR-320-3p (2|-0.76497867146)
Adm	ENSMUST00000186620	-2.71675	mmu-miR-410-3p (3|0.60679258034)
Tspyl3	ENSMUST00000099194	0.548927	mmu-miR-18a-5p (1|-0.547975542332)
Nudt16	ENSMUST00000035179	-0.753469	mmu-miR-134-5p (2|0.612607907114)
Gimap8	ENSMUST00000078223	0.562835	mmu-miR-9-5p (3|-0.426191331053)
Fam167a	ENSMUST00000121288	-0.790187	mmu-miR-96-5p (6|0.755450534538),mmu-miR-182-5p (7|0.688803972413),mmu-miR-770-5p (1|0.568696186409)
Gabrr2	ENSMUST00000024035	2.58671	mmu-miR-219b-5p (2|-0.666160438306)
Pnma3	ENSMUST00000060418	1.29322	mmu-miR-16-5p (7|-0.481640287186)
Gsap	ENSMUST00000036031	1.30785	mmu-miR-194-5p (2|-0.967236628224),mmu-miR-3085-3p (4|-0.554245139036)
Pgf	ENSMUST00000004913	0.826175	mmu-miR-3085-3p (2|-0.554245139036)
Ero1l	ENSMUST00000022378	-0.549071	mmu-miR-543-3p (7|0.679909292194),mmu-miR-495-3p (3|0.468042743477)
Nudt13	ENSMUST00000022343	-0.621628	mmu-miR-96-5p (3|0.755450534538),mmu-miR-182-5p (4|0.688803972413)
Ajap1	ENSMUST00000105646	-0.556265	mmu-miR-96-5p (2|0.755450534538),mmu-miR-183-5p (2|0.636545725803)
9230110C19Rik	ENSMUST00000065291	-0.671553	mmu-miR-495-3p (1|0.468042743477)
Marveld2	ENSMUST00000022137	0.621471	mmu-miR-9-5p (1|-0.426191331053),mmu-let-7a-5p (2|-0.464293847015)
Rgcc	ENSMUST00000022595	-1.51927	mmu-miR-410-3p (2|0.60679258034)
Arhgef15	ENSMUST00000065040	1.17938	mmu-miR-3085-3p (4|-0.554245139036),mmu-let-7a-5p (2|-0.464293847015)
Nipal2	ENSMUST00000040791	0.93767	mmu-miR-151-3p (2|-0.317605824384)
Trank1	ENSMUST00000078626	-0.822237	mmu-miR-369-3p (1|0.77403576081)
Naglu	ENSMUST00000001802	-0.516044	mmu-miR-668-3p (1|0.639167936237)
Nkx3-1	ENSMUST00000022646	-0.955266	mmu-miR-142a-5p (4|1.40313938244)
Gpm6a	ENSMUST00000033915	0.538068	mmu-miR-320-3p (4|-0.76497867146)
Neurog1	ENSMUST00000058475	-1.20819	mmu-miR-335-3p (3|0.464161652594),mmu-miR-369-3p (2|0.77403576081)
Pycr1	ENSMUST00000170556	-0.510105	mmu-miR-495-3p (3|0.468042743477)
Klhl1	ENSMUST00000022666	-1.27207	mmu-miR-543-3p (6|0.679909292194),mmu-miR-3071-3p (5|0.766088699834)
Syt13	ENSMUST00000028648	-0.681316	mmu-miR-142a-5p (3|1.40313938244),mmu-miR-495-3p (4|0.468042743477),mmu-miR-409-3p (3|0.49033811103)
Sdk2	ENSMUST00000041627	-0.688106	mmu-miR-3061-3p (2|0.739814597229),mmu-miR-335-3p (4|0.464161652594),mmu-miR-667-3p (3|0.586609833574)
Ahi1	ENSMUST00000105525	-0.516944	mmu-miR-335-3p (6|0.464161652594)
Kif23	ENSMUST00000034815	-0.579922	mmu-miR-540-3p (1|0.428527207509),mmu-miR-182-5p (2|0.688803972413)
Ints6	ENSMUST00000053959	-0.560615	mmu-miR-375-3p (2|0.698024965927),mmu-miR-335-3p (4|0.464161652594)
Fbxo44	ENSMUST00000129253	0.906368	mmu-miR-194-5p (1|-0.967236628224)
Etv1	ENSMUST00000095767	0.612377	mmu-miR-106b-5p (1|-0.502464947662),mmu-miR-20a-5p (1|-0.65269375902),mmu-miR-17-5p (1|-0.69629901477),mmu-miR-93-5p (1|-0.483284085592),mmu-miR-19b-3p (3|-0.448774235825)
Adam23	ENSMUST00000087374	-1.13586	mmu-miR-375-3p (2|0.698024965927),mmu-miR-6769b-3p (4|1.29449678602),mmu-miR-382-5p (4|0.628589282254),mmu-miR-96-5p (3|0.755450534538),mmu-miR-495-3p (8|0.468042743477),mmu-miR-431-5p (7|0.615447441128),mmu-miR-3061-5p (6|1.23137553772)
Zfp599	ENSMUST00000086281	0.520349	mmu-miR-3103-3p (3|-1.75542488808)
Eif2s3y	ENSMUST00000091197	-1.58815	mmu-miR-369-3p (3|0.77403576081)
Abcd1	ENSMUST00000002084	-0.883256	mmu-miR-96-5p (3|0.755450534538),mmu-miR-182-5p (3|0.688803972413)
Tal2	ENSMUST00000030124	1.37474	mmu-miR-9-5p (6|-0.426191331053)
Synm	ENSMUST00000051389	-0.785377	mmu-miR-543-3p (7|0.679909292194),mmu-miR-434-3p (4|0.714139816006),mmu-miR-431-5p (5|0.615447441128)
Nckap1l	ENSMUST00000047405	1.78143	mmu-miR-320-3p (1|-0.76497867146)
Sox1	ENSMUST00000180353	-0.835847	mmu-miR-410-3p (3|0.60679258034)
Gucy1a3	ENSMUST00000048976	0.662472	mmu-miR-425-5p (4|-0.574636565863)
Smc4	ENSMUST00000148385	-0.874288	mmu-miR-375-3p (7|0.698024965927),mmu-miR-543-3p (3|0.679909292194),mmu-miR-495-5p (6|1.20250809658),mmu-miR-6769b-3p (12|1.29449678602),mmu-miR-335-3p (8|0.464161652594),mmu-miR-382-5p (4|0.628589282254),mmu-miR-434-3p (7|0.714139816006),mmu-miR-381-3p (1|0.312128316226),mmu-miR-3071-3p (7|0.766088699834)
